# Supplementary material for: BnLATE, a Cys2/His2-Type Zinc-Finger Protein, Enhances Silique Shattering Resistance by Negatively Regulating Lignin Accumulation in the Silique Walls of Brassica napus
Source: PLoS One. 2017 Jan 12;12(1):e0168046. doi: 10.1371/journal.pone.0168046 (PMC5231383; doi:10.1371/journal.pone.0168046)
Supplement: S1 Table — (XLSX) [file pone.0168046.s005.xlsx]

## Sheet: Table S1 
Supplementary table S1. An overview of differentially expressed genes in the silique of D35S-BnLATE transgenic line L8 and wild type Col-0 plants.
Gene ID	Locus	Col-0 silique	BnLATE silique	Fold change (log2 ratio)	Test_stat	p_value	q_value	Discription
AT1G01250	Chr1:104490-105330	8.13447	16.3979	1.0114	2.0667	0.04325	0.992686	Integrase-type DNA-binding superfamily protein
AT1G01750	Chr1:275365-278448	11.4937	1.86366	-2.62464	-3.95479	0.0302	0.857706	actin depolymerizing factor 11
AT1G01900	Chr1:310315-315902	10.6176	27.2194	1.35818	2.28704	0.01315	0.602964	subtilase family protein
AT1G02360	Chr1:471989-473160	8.62151	2.47648	-1.79965	-3.09235	0.0161	0.661539	Chitinase family protein
AT1G03170	Chr1:769631-770684	0.929494	3.97258	2.09556	2.63362	0.0401	0.962127	Protein of unknown function (DUF3049)
AT1G03710	Chr1:923425-924726	3.60061	10.1965	1.50175	2.41201	0.0201	0.706922	Cystatin/monellin superfamily protein
AT1G03870	Chr1:982505-983540	146.426	71.9746	-1.02461	-4.00852	0.00815	0.473206	FASCICLIN-like arabinoogalactan 9
AT1G03880	Chr1:985750-988146	898.239	2424.27	1.43238	2.1336	0.02545	0.797853	cruciferin 2
AT1G04040	Chr1:1040382-1043864	63.6636	31.7147	-1.00532	-2.49073	0.01115	0.56359	HAD superfamily, subfamily IIIB acid phosphatase
AT1G04380	Chr1:1176920-1178407	16.6989	37.5333	1.16842	4.09649	0.00525	0.383016	2-oxoglutarate (2OG) and Fe(II)-dependent oxygenase superfamily protein
AT1G04660	Chr1:1300485-1301773	140.631	553.568	1.97685	4.73342	5e-05	0.0213315	glycine-rich protein
AT1G04800	Chr1:1348451-1349286	76.9762	35.9991	-1.09645	-2.24227	0.0041	0.348323	glycine-rich protein
AT1G05135	Chr1:1477499-1478821	18.7028	6.92463	-1.43345	-1.73913	0.0006	0.116584	unknown protein
AT1G05240	Chr1:1521136-1522681	10.6437	3.69064	-1.52805	-3.22223	0.0134	0.608738	Peroxidase superfamily protein
AT1G05250	Chr1:1525600-1527234	9.31123	3.85362	-1.27276	-2.83414	0.02915	0.843759	Peroxidase superfamily protein
AT1G05280	Chr1:1535443-1537525	2.19181	6.15198	1.48893	3.18177	0.0365	0.937582	Protein of unknown function (DUF604)
AT1G06090	Chr1:1847882-1849693	8.18994	2.07033	-1.98399	-3.67444	0.01495	0.63368	Fatty acid desaturase family protein
AT1G07135	Chr1:2189927-2190659	38.9669	19.3292	-1.01147	-2.25396	0.0142	0.620306	glycine-rich protein
AT1G08090	Chr1:2524075-2526164	4.34434	1.78042	-1.28692	-2.11249	0.03705	0.943069	nitrate transporter 2:1
AT1G08430	Chr1:2658715-2661029	6.3898	2.77752	-1.20197	-2.49762	0.0486	0.997595	aluminum-activated malate transporter 1
AT1G09500	Chr1:3066698-3068598	57.0225	119.235	1.06421	2.82978	0.00425	0.348444	NAD(P)-binding Rossmann-fold superfamily protein
AT1G09540	Chr1:3086158-3087912	2.23479	5.63944	1.33541	2.68119	0.04615	0.997595	myb domain protein 61
AT1G09790	Chr1:3168481-3170819	1.95894	5.47317	1.4823	2.64904	0.0335	0.899367	COBRA-like protein 6 precursor
AT1G10540	Chr1:3474863-3477927	4.94986	12.8511	1.37644	4.29851	0.00895	0.491992	nucleobase-ascorbate transporter 8
AT1G10880	Chr1:3624034-3627082	0.575657	4.0283	2.80689	3.96924	0.0089	0.491992	Core-2/I-branching beta-1,6-N-acetylglucosaminyltransferase family protein
AT1G11170	Chr1:3740764-3744675	33.9069	73.4076	1.11435	2.94095	0.00295	0.296891	Protein of unknown function (DUF707)
AT1G11545	Chr1:3878549-3880361	18.0948	6.65939	-1.44212	-3.39328	0.00565	0.397253	xyloglucan endotransglucosylase/hydrolase 8
AT1G11600	Chr1:3902011-3903782	4.17352	1.60808	-1.37592	-2.24914	0.042	0.984763	cytochrome P450, family 77, subfamily B, polypeptide 1
AT1G12040	Chr1:4070123-4072567	5.15995	1.80568	-1.51481	-3.69746	0.02065	0.717268	leucine-rich repeat/extensin 1
AT1G12064	Chr1:4077497-4078095	18.5985	46.4839	1.32154	3.85528	0.00615	0.409131	unknown protein
AT1G12080	Chr1:4084161-4085045	60.1438	151.147	1.32946	3.50006	0.0003	0.076461	Vacuolar calcium-binding protein-related
AT1G12110	Chr1:4105232-4109545	62.4516	29.8332	-1.06582	-3.24527	0.0056	0.395324	nitrate transporter 1.1
AT1G12805	Chr1:4366596-4367119	5.27138	20.596	1.96611	4.47433	0.0161	0.661539	nucleotide binding
AT1G13420	Chr1:4604840-4606053	11.5418	5.25744	-1.13443	-2.60143	0.0372	0.943217	sulfotransferase 4B
AT1G14120	Chr1:4833517-4835089	5.94826	1.63641	-1.86193	-3.16547	0.0249	0.786896	2-oxoglutarate (2OG) and Fe(II)-dependent oxygenase superfamily protein
AT1G14520	Chr1:4968141-4970311	14.0346	30.2857	1.10965	2.75631	0.00805	0.471586	myo-inositol oxygenase 1
AT1G14700	Chr1:5058679-5061136	11.9331	5.26515	-1.18042	-2.2511	0.03015	0.857527	purple acid phosphatase 3
AT1G14940	Chr1:5154536-5155564	57.9163	128.22	1.14658	3.03299	0.00255	0.281145	Polyketide cyclase/dehydrase and lipid transport superfamily protein
AT1G14960	Chr1:5159198-5160083	11.9225	4.17059	-1.51537	-2.45249	0.02225	0.740095	Polyketide cyclase/dehydrase and lipid transport superfamily protein
AT1G15010	Chr1:5171206-5171742	15.0029	36.4296	1.27987	3.70125	0.01865	0.690373	unknown protein
AT1G15150	Chr1:5212614-5214858	6.54461	18.3464	1.48712	4.4515	0.00255	0.281145	MATE efflux family protein
AT1G15210	Chr1:5231347-5236573	2.70493	1.16513	-1.21509	-2.46542	0.03175	0.878033	pleiotropic drug resistance 7
AT1G16510	Chr1:5644571-5645443	15.5932	34.993	1.16615	4.11595	0.0142	0.620306	SAUR-like auxin-responsive protein family
AT1G16705	Chr1:5712087-5713752	5.46469	17.1385	1.64903	2.70111	0.01215	0.580155	p300/CBP acetyltransferase-related protein-related
AT1G17180	Chr1:5872144-5873086	65.3455	25.6343	-1.35001	-3.9808	0.0008	0.131933	glutathione S-transferase TAU 25
AT1G17190	Chr1:5875349-5876545	24.8342	11.4876	-1.11225	-3.09337	0.0183	0.689323	glutathione S-transferase tau 26
AT1G18100	Chr1:6224500-6230188	30.5615	63.1589	1.04727	2.68777	0.00695	0.432996	PEBP (phosphatidylethanolamine-binding protein) family protein
AT1G19190	Chr1:6623875-6624977	1.98043	7.88361	1.99304	3.11511	0.0106	0.545997	alpha/beta-Hydrolases superfamily protein
AT1G19640	Chr1:6788884-6791846	1.85805	5.53915	1.57587	2.88093	0.02565	0.799595	jasmonic acid carboxyl methyltransferase
AT1G19970	Chr1:6931011-6932689	9.37068	21.4504	1.19478	3.71095	0.018	0.685922	ER lumen protein retaining receptor family protein
AT1G20500	Chr1:7100501-7102915	2.69959	12.566	2.21871	4.32032	0.0003	0.076461	AMP-dependent synthetase and ligase family protein
AT1G20550	Chr1:7112610-7118161	2.80148	8.61399	1.62049	2.5907	0.0167	0.662739	O-fucosyltransferase family protein
AT1G20680	Chr1:7169381-7170796	6.23326	15.0852	1.27508	2.54529	0.0127	0.596262	Protein of unknown function (DUF833)
AT1G20730	Chr1:7194255-7195575	0.807062	4.64397	2.52461	2.85109	0.02925	0.845407	Protein of unknown function (DUF833)
AT1G21100	Chr1:7386838-7388428	21.1872	9.74854	-1.11994	-3.21229	0.01335	0.607874	O-methyltransferase family protein
AT1G21110	Chr1:7389980-7391553	20.0003	9.15651	-1.12715	-3.08297	0.0119	0.576636	O-methyltransferase family protein
AT1G21120	Chr1:7395227-7396773	9.7477	4.6328	-1.07318	-2.4056	0.0473	0.997595	O-methyltransferase family protein
AT1G21140	Chr1:7404382-7405281	13.8678	28.7818	1.05342	2.67284	0.0168	0.66338	Vacuolar iron transporter (VIT) family protein
AT1G21970	Chr1:7727576-7729617	3.45868	11.7983	1.77029	3.4549	0.0128	0.598095	Histone superfamily protein
AT1G22170	Chr1:7826288-7830392	8.89137	21.2043	1.25388	3.13348	0.0189	0.690509	Phosphoglycerate mutase family protein
AT1G22440	Chr1:7922427-7924944	14.6905	6.85961	-1.09868	-2.89838	0.0207	0.717734	Zinc-binding alcohol dehydrogenase family protein
AT1G22550	Chr1:7966532-7968641	5.95707	2.55296	-1.22243	-2.57824	0.04435	0.997595	Major facilitator superfamily protein
AT1G22740	Chr1:8049099-8050708	18.1814	8.86785	-1.03581	-2.8041	0.0402	0.962127	RAB GTPase homolog G3B
AT1G22990	Chr1:8139164-8140202	22.7226	67.5964	1.57282	3.74119	5e-05	0.0213315	Heavy metal transport/detoxification superfamily protein
AT1G23010	Chr1:8147263-8149813	4.61681	10.8296	1.23002	2.85824	0.0093	0.500034	Cupredoxin superfamily protein
AT1G23080	Chr1:8180576-8183570	48.727	22.3901	-1.12186	-2.96548	0.00285	0.296891	Auxin efflux carrier family protein
AT1G23200	Chr1:8227177-8229582	12.5822	57.3964	2.18958	6.56323	5e-05	0.0213315	Plant invertase/pectin methylesterase inhibitor superfamily
AT1G23205	Chr1:8233996-8234893	8.79977	19.2638	1.13035	3.35407	0.04015	0.962127	Plant invertase/pectin methylesterase inhibitor superfamily protein
AT1G23560	Chr1:8350792-8354262	2.66413	7.12427	1.41908	2.0516	0.0498	0.997595	Domain of unknown function (DUF220)
AT1G23570	Chr1:8354805-8356461	0.633978	2.94045	2.21353	2.29123	0.04435	0.997595	Domain of unknown function (DUF220)
AT1G23720	Chr1:8388654-8391540	23.6592	8.48954	-1.47864	-7.61862	0.00155	0.201449	Proline-rich extensin-like family protein
AT1G24540	Chr1:8699750-8701421	0.290572	1.82829	2.65353	2.63256	0.0488	0.997595	cytochrome P450, family 86, subfamily C, polypeptide 1
AT1G25230	Chr1:8840401-8842317	25.2592	11.4379	-1.14299	-3.4683	0.01405	0.618232	Calcineurin-like metallo-phosphoesterase superfamily protein
AT1G25410	Chr1:8914190-8915219	8.76162	23.3311	1.41298	3.35538	0.00365	0.328584	isopentenyltransferase 6
AT1G26680	Chr1:9219462-9223649	2.11661	7.4935	1.82389	4.27726	0.0006	0.116584	transcriptional factor B3 family protein
AT1G26945	Chr1:9351453-9352761	20.9446	5.58561	-1.90679	-5.09642	0.0121	0.580155	basic helix-loop-helix (bHLH) DNA-binding superfamily protein
AT1G27020	Chr1:9378558-9380692	42.5632	15.3402	-1.47229	-4.57496	0.0004	0.0934524	unknown protein
AT1G27045	Chr1:9391608-9393019	6.57951	14.0993	1.09957	2.64146	0.034	0.904133	Homeobox-leucine zipper protein family
AT1G27080	Chr1:9400663-9403789	3.34371	8.07877	1.27268	2.85523	0.02315	0.76228	nitrate transporter 1.6
AT1G28590	Chr1:10047275-10049300	2.557	8.44524	1.72369	3.829	0.01445	0.621889	GDSL-like Lipase/Acylhydrolase superfamily protein
AT1G28670	Chr1:10074506-10076344	23.5133	9.5907	-1.29377	-4.22975	0.00585	0.397253	GDSL-like Lipase/Acylhydrolase superfamily protein
AT1G28700	Chr1:10083499-10085030	1.32628	8.0261	2.59732	3.72349	0.00295	0.296891	Nucleotide-diphospho-sugar transferase family protein
AT1G29270	Chr1:10230086-10231142	1.96863	8.05688	2.03303	3.00481	0.0312	0.877221	unknown protein
AT1G29280	Chr1:10236366-10237467	15.479	6.07066	-1.35039	-3.03029	0.01555	0.647917	WRKY DNA-binding protein 65
AT1G30730	Chr1:10900853-10902534	3.47859	0.833385	-2.06145	-2.8738	0.02085	0.719123	FAD-binding Berberine family protein
AT1G30870	Chr1:10991484-10993023	11.9026	3.44288	-1.78959	-3.83754	0.00575	0.397253	Peroxidase superfamily protein
AT1G31250	Chr1:11166556-11167547	2.10061	13.2832	2.66072	5.38067	0.0249	0.786896	proline-rich family protein
AT1G31670	Chr1:11337557-11341889	2.05568	6.15185	1.58141	3.12085	0.009	0.491992	Copper amine oxidase family protein
AT1G31710	Chr1:11349839-11355486	5.98991	2.63134	-1.18673	-2.43649	0.02885	0.841901	Copper amine oxidase family protein
AT1G31760	Chr1:11372424-11373483	4.86979	12.9205	1.40773	2.55685	0.04485	0.997595	SWIB/MDM2 domain superfamily protein
AT1G33811	Chr1:12267865-12269913	14.6365	4.89513	-1.58015	-3.7931	0.005	0.375402	GDSL-like Lipase/Acylhydrolase superfamily protein
AT1G34580	Chr1:12660550-12663870	3.46482	9.25686	1.41774	3.49555	0.01175	0.575047	Major facilitator superfamily protein
AT1G35260	Chr1:12936848-12937787	7.72166	2.764	-1.48215	-2.27067	0.0492	0.997595	MLP-like protein 165
AT1G35720	Chr1:13225196-13227195	167.494	76.2273	-1.13573	-3.74679	0.00395	0.341492	annexin 1
AT1G43640	Chr1:16439434-16441844	7.42153	25.5285	1.78232	4.76033	0.00015	0.0452885	tubby like protein 5
AT1G44350	Chr1:16834209-16838286	14.1343	30.8479	1.12597	3.73487	0.0033	0.309868	IAA-leucine resistant (ILR)-like gene 6
AT1G45201	Chr1:17123820-17128651	46.3029	18.6343	-1.31314	-3.40063	0.0005	0.106658	triacylglycerol lipase-like 1
AT1G47480	Chr1:17417578-17419432	5.78314	1.43434	-2.01147	-3.0205	0.01985	0.704442	alpha/beta-Hydrolases superfamily protein
AT1G47540	Chr1:17455532-17456170	1105.05	2603.89	1.23656	2.67241	0.00735	0.449357	Scorpion toxin-like knottin superfamily protein
AT1G47600	Chr1:17491731-17494759	5.08157	1.69083	-1.58754	-2.41407	0.0217	0.734246	beta glucosidase 34
AT1G49450	Chr1:18305540-18307557	2.47987	5.8133	1.22909	2.41998	0.02975	0.852327	Transducin/WD40 repeat-like superfamily protein
AT1G49475	Chr1:18312919-18314016	5.15934	15.1112	1.55036	3.86518	0.01655	0.662739	AP2/B3-like transcriptional factor family protein
AT1G49640	Chr1:18375537-18376729	6.83627	15.4417	1.17555	2.95171	0.0217	0.734246	alpha/beta-Hydrolases superfamily protein
AT1G49770	Chr1:18424577-18426782	2.49173	6.84822	1.45858	2.93999	0.0462	0.997595	basic helix-loop-helix (bHLH) DNA-binding superfamily protein
AT1G50650	Chr1:18763772-18764297	2.15341	11.0533	2.35978	4.13654	0.0365	0.937582	Stigma-specific Stig1 family protein
AT1G51035	Chr1:18917546-18917774	19.9473	90.0442	2.17444	12.6579	0.0344	0.911066	unknown protein
AT1G51420	Chr1:19064767-19066704	4.72903	1.56198	-1.59817	-2.47906	0.03345	0.899367	sucrose-phosphatase 1
AT1G51800	Chr1:19214147-19217970	4.49478	1.8001	-1.32018	-2.88634	0.0239	0.773989	Leucine-rich repeat protein kinase family protein
AT1G52070	Chr1:19364887-19366924	21.3125	8.23426	-1.37199	-3.86469	0.00575	0.397253	Mannose-binding lectin superfamily protein
AT1G52100	Chr1:19383121-19385602	18.1524	7.78439	-1.2215	-2.82496	0.007	0.434731	Mannose-binding lectin superfamily protein
AT1G53870	Chr1:20112261-20113522	30.1862	69.3177	1.19933	2.92061	0.0043	0.348444	Protein of unknown function (DUF567)
AT1G53890	Chr1:20124826-20126109	31.8294	65.763	1.04692	2.55919	0.0112	0.56359	Protein of unknown function (DUF567)
AT1G54000	Chr1:20154168-20156419	46.1522	17.2454	-1.42019	-5.31582	0.00055	0.112435	GDSL-like Lipase/Acylhydrolase superfamily protein
AT1G54010	Chr1:20158663-20160815	95.8335	40.2227	-1.25252	-4.27119	0.001	0.155754	GDSL-like Lipase/Acylhydrolase superfamily protein
AT1G54860	Chr1:20457420-20458631	218.369	437.361	1.00206	3.42394	0.01375	0.614386	Glycoprotein membrane precursor GPI-anchored
AT1G54970	Chr1:20504999-20506488	12.3177	3.69836	-1.73578	-4.79689	0.01435	0.620306	proline-rich protein 1
AT1G56100	Chr1:20980368-20984058	16.487	180.239	3.45052	7.69531	5e-05	0.0213315	Plant invertase/pectin methylesterase inhibitor superfamily protein
AT1G56170	Chr1:21024763-21025883	58.8069	167.927	1.51378	3.98355	0.00015	0.0452885	nuclear factor Y, subunit C2
AT1G57750	Chr1:21383980-21385709	0.572575	6.52199	3.50978	3.97503	0.00635	0.412645	cytochrome P450, family 96, subfamily A, polypeptide 15
AT1G57990	Chr1:21441504-21442920	41.013	19.5208	-1.07107	-3.96782	0.00645	0.41502	purine permease 18
AT1G58270	Chr1:21612115-21614117	54.3147	20.8233	-1.38315	-4.77755	0.0002	0.0568841	TRAF-like family protein
AT1G60970	Chr1:22447847-22449526	8.47037	25.9899	1.61746	4.05348	0.00345	0.319369	SNARE-like superfamily protein
AT1G61255	Chr1:22589150-22589691	3.71745	16.2008	2.12368	4.02024	0.01335	0.607874	unknown protein
AT1G61720	Chr1:22791167-22792800	4.76041	33.8547	2.8302	7.50878	5e-05	0.0213315	NAD(P)-binding Rossmann-fold superfamily protein
AT1G62000	Chr1:22913440-22914146	573.785	1833.84	1.67628	4.21407	0.00095	0.151575	unknown protein
AT1G62060	Chr1:22941568-22942300	197.167	1312.81	2.73517	7.27911	5e-05	0.0213315	unknown protein
AT1G62070	Chr1:22943593-22944289	54.2861	357.652	2.7199	10.2241	5e-05	0.0213315	unknown protein
AT1G62080	Chr1:22946241-22946949	616.342	2115.26	1.77903	4.4238	0.00055	0.112435	unknown protein
AT1G62210	Chr1:22986001-22986861	6.85555	22.9781	1.74491	4.4975	0.0042	0.348444	unknown protein
AT1G62220	Chr1:22988195-22988844	22.29	134.703	2.59532	8.04333	5e-05	0.0213315	unknown protein
AT1G62225	Chr1:22989549-22990341	279.318	972.664	1.80003	6.58566	5e-05	0.0213315	unknown protein
AT1G62240	Chr1:22994582-22997613	13.1975	43.9765	1.73647	2.04955	0.00235	0.266582	unknown protein
AT1G62333	Chr1:23050444-23050940	74.3107	303.333	2.02926	14.8823	5e-05	0.0213315	unknown protein
AT1G62340	Chr1:23051001-23055672	0.965614	3.94185	2.02936	3.47874	0.00855	0.486359	PA-domain containing subtilase family protein
AT1G62500	Chr1:23132044-23133502	54.2094	145.641	1.4258	4.52664	0.0004	0.0934524	Bifunctional inhibitor/lipid-transfer protein/seed storage 2S albumin superfamily protein
AT1G62980	Chr1:23331675-23333110	7.63457	2.55291	-1.5804	-2.62655	0.02745	0.827416	expansin A18
AT1G63300	Chr1:23482192-23486220	3.00959	6.85485	1.18756	2.46411	0.0078	0.461069	Myosin heavy chain-related protein
AT1G64170	Chr1:23815238-23818293	3.36886	1.07148	-1.65266	-2.94552	0.0239	0.773989	cation/H+ exchanger 16
AT1G64360	Chr1:23887869-23888533	43.7614	126.031	1.52604	4.68428	5e-05	0.0213315	unknown protein
AT1G65090	Chr1:24176581-24183300	114.807	229.946	1.00208	2.4535	0.01365	0.614386	unknown protein
AT1G65390	Chr1:24292477-24294631	6.66242	2.87849	-1.21074	-1.97534	0.0495	0.997595	phloem protein 2 A5
AT1G65450	Chr1:24315813-24319064	1.47957	4.1402	1.48453	2.02398	0.048	0.997595	HXXXD-type acyl-transferase family protein
AT1G65480	Chr1:24331427-24333934	32.7255	78.1296	1.25545	4.28731	0.00125	0.180377	PEBP (phosphatidylethanolamine-binding protein) family protein
AT1G65690	Chr1:24431429-24432953	16.9105	6.37376	-1.4077	-3.73912	0.0161	0.661539	Late embryogenesis abundant (LEA) hydroxyproline-rich glycoprotein family
AT1G66180	Chr1:24647187-24648813	58.5592	29.2248	-1.0027	-3.92449	0.0106	0.545997	Eukaryotic aspartyl protease family protein
AT1G66270	Chr1:24699989-24703041	37.1188	12.5448	-1.56506	-3.93694	0.00015	0.0452885	Glycosyl hydrolase superfamily protein
AT1G66280	Chr1:24706511-24709785	17.8152	8.07402	-1.14175	-3.51289	0.0093	0.500034	Glycosyl hydrolase superfamily protein
AT1G66460	Chr1:24789734-24791988	2.55667	8.11314	1.66599	3.18709	0.00905	0.493351	Protein kinase superfamily protein
AT1G66725	Chr1:24883930-24884559	24.6194	53.025	1.10688	3.62169	0.0097	0.517289	MIR163; miRNA
AT1G66940	Chr1:24970522-24974791	19.4964	9.11128	-1.09749	-2.23235	0.02725	0.82425	protein kinase-related
AT1G67100	Chr1:25053733-25054847	38.3196	84.9235	1.14808	3.02666	0.0033	0.309868	LOB domain-containing protein 40
AT1G67105	Chr1:25057478-25058264	34.1388	168.673	2.30474	9.88608	5e-05	0.0213315	other RNA
AT1G67330	Chr1:25213842-25215174	14.3136	5.00243	-1.51669	-2.91837	0.00755	0.454505	Protein of unknown function (DUF579)
AT1G67860	Chr1:25444804-25445263	141.799	284.299	1.00356	3.10372	0.00865	0.486408	unknown protein
AT1G67865	Chr1:25446288-25446737	382.187	1122.08	1.55382	4.4967	0.00035	0.0858594	unknown protein
AT1G68380	Chr1:25635837-25637462	14.4412	35.878	1.31291	4.4695	0.00215	0.254179	Core-2/I-branching beta-1,6-N-acetylglucosaminyltransferase family protein
AT1G68440	Chr1:25658032-25659273	121.387	246.676	1.023	2.96015	0.01115	0.56359	unknown protein
AT1G68470	Chr1:25676394-25678288	3.56991	8.17653	1.1956	2.36417	0.02635	0.809263	Exostosin family protein
AT1G68550	Chr1:25725454-25727701	5.33016	12.6893	1.25136	2.1434	0.0391	0.95678	Integrase-type DNA-binding superfamily protein
AT1G68840	Chr1:25880322-25882222	54.9273	23.1802	-1.24463	-3.24647	0.0008	0.131933	related to ABI3/VP1 2
AT1G69720	Chr1:26226865-26228580	5.97942	12.5724	1.07218	2.17914	0.03145	0.877961	heme oxygenase 3
AT1G69880	Chr1:26321478-26322993	7.24292	1.62986	-2.15183	-3.48116	0.0484	0.997595	thioredoxin H-type 8
AT1G70850	Chr1:26714865-26716829	109.863	48.5569	-1.17795	-3.04933	0.002	0.240798	MLP-like protein 34
AT1G71120	Chr1:26821071-26822420	19.311	38.9353	1.01166	3.92242	0.019	0.690509	GDSL-motif lipase/hydrolase 6
AT1G71250	Chr1:26860117-26863422	12.5125	35.2333	1.49357	3.70046	0.0066	0.419175	GDSL-like Lipase/Acylhydrolase superfamily protein
AT1G71690	Chr1:26947764-26949168	2.39079	10.523	2.13799	3.56502	0.0065	0.416871	Protein of unknown function (DUF579)
AT1G71691	Chr1:26949198-26951547	7.73417	25.623	1.72812	3.8684	0.00045	0.0992275	GDSL-like Lipase/Acylhydrolase superfamily protein
AT1G71770	Chr1:26989349-26994259	0.823942	2.53404	1.62083	2.30235	0.0318	0.878033	poly(A)-binding protein 5
AT1G71890	Chr1:27058438-27060785	10.7097	28.2922	1.40149	4.52047	0.0005	0.106658	Major facilitator superfamily protein
AT1G72220	Chr1:27184280-27185830	3.21308	7.11009	1.14591	2.41063	0.04625	0.997595	RING/U-box superfamily protein
AT1G72230	Chr1:27188065-27189244	18.7276	48.252	1.36543	4.11475	0.0011	0.166058	Cupredoxin superfamily protein
AT1G72260	Chr1:27198432-27199444	2.10366	16.7689	2.99482	5.95463	0.00445	0.350728	thionin 2.1
AT1G72800	Chr1:27397215-27398500	12.6008	26.0335	1.04685	3.21417	0.01675	0.662739	RNA-binding (RRM/RBD/RNP motifs) family protein
AT1G73120	Chr1:27497185-27497950	33.6792	11.5759	-1.54073	-3.71092	0.0063	0.412125	unknown protein
AT1G73330	Chr1:27568717-27569717	107.111	48.7328	-1.13614	-4.54376	0.0033	0.309868	drought-repressed 4
AT1G76250	Chr1:28606449-28609128	1.22191	3.65675	1.58143	2.43511	0.04635	0.997595	unknown protein
AT1G76470	Chr1:28689769-28691449	3.96854	10.9354	1.46233	3.50457	0.0196	0.700638	NAD(P)-binding Rossmann-fold superfamily protein
AT1G76690	Chr1:28778889-28783248	21.1726	9.34667	-1.17967	-2.44487	0.02535	0.797853	12-oxophytodienoate reductase 2
AT1G76790	Chr1:28816640-28823673	29.7348	14.8513	-1.00156	-2.2393	0.0247	0.784365	O-methyltransferase family protein
AT1G76930	Chr1:28895300-28896883	230.49	93.1111	-1.30768	-3.41816	0.0011	0.166058	extensin 4
AT1G77330	Chr1:29062989-29064537	13.6526	4.87605	-1.48539	-3.24416	0.0081	0.473103	2-oxoglutarate (2OG) and Fe(II)-dependent oxygenase superfamily protein
AT1G77520	Chr1:29130402-29132180	3.13931	7.54783	1.26561	2.74316	0.0398	0.962127	O-methyltransferase family protein
AT1G77525	Chr1:29133953-29134531	24.835	80.898	1.70373	6.68999	0.0026	0.281906	unknown protein
AT1G78340	Chr1:29472891-29473863	14.4498	5.77353	-1.32353	-2.72541	0.022	0.738034	glutathione S-transferase TAU 22
AT1G78500	Chr1:29531645-29535177	1.72791	3.94144	1.1897	2.1385	0.04705	0.997595	Terpenoid cyclases family protein
AT1G80090	Chr1:30130103-30131940	24.7142	50.9842	1.04471	2.86663	0.0073	0.447695	Cystathionine beta-synthase (CBS) family protein
AT1G80240	Chr1:30171356-30172839	9.58546	2.64948	-1.85514	-3.25158	0.0043	0.348444	Protein of unknown function, DUF642
AT2G01021	Chr2:6570-6672	644560	1806240	1.4866	21139	0.00125	0.180377	unknown protein
AT2G01530	Chr2:239704-240520	28.135	11.7374	-1.26125	-3.17479	0.01175	0.575047	MLP-like protein 329
AT2G01580	Chr2:265043-265905	8.42627	29.759	1.82036	5.24309	0.0019	0.233047	unknown protein
AT2G01770	Chr2:334771-336438	5.67975	18.6388	1.71441	3.68723	0.0074	0.449613	vacuolar iron transporter 1
AT2G02100	Chr2:528349-529108	667.524	1357.7	1.02428	4.41002	0.0153	0.642311	low-molecular-weight cysteine-rich 69
AT2G02120	Chr2:538249-539055	268.497	667.953	1.31484	5.69156	0.00105	0.162254	Scorpion toxin-like knottin superfamily protein
AT2G02490	Chr2:667040-668284	0.569663	3.43373	2.5916	3.74184	0.0492	0.997595	unknown protein
AT2G02498	Chr2:669759-670204	4.65915	26.6948	2.51842	6.23916	0.0131	0.602964	unknown protein
AT2G02515	Chr2:675255-675656	3.9504	31.0403	2.97407	8.26712	0.02355	0.768429	unknown protein
AT2G02990	Chr2:873505-874811	66.4801	134.955	1.02149	4.76849	0.00895	0.491992	ribonuclease 1
AT2G03505	Chr2:1064235-1065372	9.03383	34.393	1.92871	6.3477	0.0022	0.258533	Carbohydrate-binding X8 domain superfamily protein
AT2G05380	Chr2:1966815-1968037	801.03	348.562	-1.20044	-2.7849	0.00475	0.365564	glycine-rich protein 3 short isoform
AT2G05440	Chr2:1993081-1994166	130.767	48.1355	-1.44183	-3.70321	0.00015	0.0452885	GLYCINE RICH PROTEIN 9
AT2G05510	Chr2:2015705-2016749	57.6498	19.1648	-1.58885	-3.82023	0.00015	0.0452885	Glycine-rich protein family
AT2G13810	Chr2:5768445-5772259	2.2343	5.95445	1.41415	3.09673	0.04465	0.997595	AGD2-like defense response protein 1
AT2G14560	Chr2:6213971-6215901	79.4657	183.14	1.20454	3.02938	0.00275	0.291723	Protein of unknown function (DUF567)
AT2G15220	Chr2:6608658-6609506	7.55922	2.56369	-1.56002	-2.37759	0.0358	0.928104	Plant basic secretory protein (BSP) family protein
AT2G15440	Chr2:6743612-6744830	7.23746	21.7124	1.58497	5.22315	0.00505	0.375402	Protein of unknown function (DUF579)
AT2G15490	Chr2:6758680-6763501	11.8043	5.41974	-1.12302	-2.02187	0.04265	0.990529	UDP-glycosyltransferase 73B4
AT2G16005	Chr2:6959149-6960197	17.9305	4.24549	-2.07841	-5.50159	0.0125	0.591114	MD-2-related lipid recognition domain-containing protein
AT2G16990	Chr2:7383034-7387854	6.3541	16.0744	1.339	2.6985	0.00945	0.506711	Major facilitator superfamily protein
AT2G17040	Chr2:7407122-7408270	5.40946	12.1299	1.16501	2.27962	0.0347	0.914077	NAC domain containing protein 36
AT2G19500	Chr2:8444203-8447355	0.852371	4.05089	2.24869	3.49511	0.0188	0.690509	cytokinin oxidase 2
AT2G20825	Chr2:8965755-8966867	2.73857	11.6118	2.08409	2.92436	0.00495	0.375402	Developmental regulator, ULTRAPETALA
AT2G21045	Chr2:9027851-9029020	12.5817	4.73554	-1.40973	-2.65135	0.0313	0.877518	Rhodanese/Cell cycle control phosphatase superfamily protein
AT2G21220	Chr2:9089325-9089813	10.0283	29.847	1.57351	4.23672	0.01735	0.674245	SAUR-like auxin-responsive protein family
AT2G21260	Chr2:9105582-9107380	5.99671	18.4254	1.61946	3.57984	0.00175	0.221573	NAD(P)-linked oxidoreductase superfamily protein
AT2G21660	Chr2:9265248-9266393	847.6	389.332	-1.12238	-2.42976	0.01605	0.661539	cold, circadian rhythm, and rna binding 2
AT2G22170	Chr2:9426848-9427817	102.727	43.1893	-1.25007	-4.45223	0.00115	0.16969	Lipase/lipooxygenase, PLAT/LH2 family protein
AT2G22190	Chr2:9433764-9436544	9.07539	3.88295	-1.22481	-2.79798	0.04395	0.997095	Haloacid dehalogenase-like hydrolase (HAD) superfamily protein
AT2G22620	Chr2:9599549-9610595	2.72478	6.10652	1.16421	2.05148	0.0434	0.992686	Rhamnogalacturonate lyase family protein
AT2G22710	Chr2:9651718-9654532	0.896743	2.97456	1.72991	2.39545	0.0267	0.81618	transposable element gene
AT2G22770	Chr2:9684724-9686595	10.3693	4.78689	-1.11516	-2.85672	0.04755	0.997595	basic helix-loop-helix (bHLH) DNA-binding superfamily protein
AT2G23550	Chr2:10027585-10028777	4.93986	22.8985	2.21271	4.23131	0.00075	0.131417	methyl esterase 6
AT2G23580	Chr2:10033042-10034327	6.5759	28.2475	2.10286	4.38364	5e-05	0.0213315	methyl esterase 4
AT2G23910	Chr2:10177833-10180064	2.18134	7.79003	1.83642	3.44864	0.013	0.60171	NAD(P)-binding Rossmann-fold superfamily protein
AT2G24980	Chr2:10622452-10624132	21.9926	8.16905	-1.42878	-5.29158	0.004	0.342795	Proline-rich extensin-like family protein
AT2G25160	Chr2:10709063-10711240	3.75881	1.41577	-1.40869	-2.12729	0.03895	0.956688	cytochrome P450, family 82, subfamily F, polypeptide 1
AT2G25540	Chr2:10866821-10872077	3.28965	9.98291	1.60153	4.34027	0.00075	0.131417	cellulose synthase 10
AT2G25770	Chr2:10992807-10993652	10.1741	23.4854	1.20686	2.3686	0.02035	0.714434	Polyketide cyclase/dehydrase and lipid transport superfamily protein
AT2G25810	Chr2:11012505-11014170	12.2807	5.05015	-1.28199	-3.1569	0.0282	0.834729	tonoplast intrinsic protein 4;1
AT2G25980	Chr2:11077487-11079918	10.2599	4.89067	-1.06891	-2.35758	0.0272	0.82425	Mannose-binding lectin superfamily protein
AT2G27550	Chr2:11773250-11774681	15.4404	5.11763	-1.59316	-3.77707	0.01425	0.620306	centroradialis
AT2G27880	Chr2:11871487-11876894	0.652839	2.64636	2.01921	3.05763	0.01065	0.547137	Argonaute family protein
AT2G27940	Chr2:11897941-11898867	9.57653	19.7901	1.0472	2.70392	0.04125	0.975339	RING/U-box superfamily protein
AT2G28130	Chr2:11988675-11991617	6.98996	14.6906	1.07154	3.27546	0.0236	0.768429	unknown protein
AT2G28650	Chr2:12289151-12291045	6.21463	16.4177	1.40151	4.35419	0.0037	0.331564	exocyst subunit exo70 family protein H8
AT2G29130	Chr2:12524888-12527747	0.548522	2.31987	2.08042	3.23882	0.04295	0.992686	laccase 2
AT2G29750	Chr2:12709726-12711696	5.13404	1.87013	-1.45695	-3.11482	0.0319	0.878033	UDP-glucosyl transferase 71C1
AT2G30810	Chr2:13127825-13128666	6.07836	42.8065	2.81608	6.65348	0.002	0.240798	Gibberellin-regulated family protein
AT2G30930	Chr2:13162368-13163398	61.5008	28.3671	-1.11639	-3.42919	0.0055	0.391078	unknown protein
AT2G32870	Chr2:13944610-13946790	21.6177	43.7156	1.01593	3.45858	0.0095	0.508004	TRAF-like family protein
AT2G33480	Chr2:14181185-14182402	49.6423	99.689	1.00586	2.65973	0.0073	0.447695	NAC domain containing protein 41
AT2G33850	Chr2:14321061-14322049	12.96	4.68365	-1.46836	-2.72289	0.01095	0.559262	unknown protein
AT2G34300	Chr2:14473664-14477430	8.65495	4.28724	-1.01348	-2.39933	0.0164	0.661539	S-adenosyl-L-methionine-dependent methyltransferases superfamily protein
AT2G34700	Chr2:14634133-14635627	94.5912	274.418	1.5366	5.56376	5e-05	0.0213315	Pollen Ole e 1 allergen and extensin family protein
AT2G34870	Chr2:14710776-14711453	69.0891	225.924	1.70931	9.53953	5e-05	0.0213315	hydroxyproline-rich glycoprotein family protein
AT2G35290	Chr2:14861411-14862029	3.9801	15.2772	1.9405	4.05253	0.02	0.704668	unknown protein
AT2G35380	Chr2:14892600-14893993	8.56488	2.75324	-1.6373	-2.45634	0.02585	0.800168	Peroxidase superfamily protein
AT2G35930	Chr2:15082854-15084473	7.31008	3.46372	-1.07757	-2.06344	0.04235	0.988251	plant U-box 23
AT2G36100	Chr2:15158560-15160750	19.3351	7.83588	-1.30305	-2.22385	0.0332	0.899367	Uncharacterised protein family (UPF0497)
AT2G36120	Chr2:15165436-15166465	120.621	56.2784	-1.09983	-1.51825	0.0067	0.421434	Glycine-rich protein family
AT2G37640	Chr2:15787704-15789853	35.1654	15.5065	-1.18128	-3.11626	0.0038	0.337305	Barwin-like endoglucanases superfamily protein
AT2G37870	Chr2:15859238-15859907	23.2332	10.2546	-1.17992	-3.01627	0.04795	0.997595	Bifunctional inhibitor/lipid-transfer protein/seed storage 2S albumin superfamily protein
AT2G38540	Chr2:16130349-16131174	681.082	338.641	-1.00807	-3.58421	0.01505	0.636544	lipid transfer protein 1
AT2G38870	Chr2:16236380-16237280	232.87	525.329	1.17369	3.75777	0.0039	0.340167	Serine protease inhibitor, potato inhibitor I-type family protein
AT2G38900	Chr2:16243214-16244067	44.3115	188.739	2.09064	5.19148	5e-05	0.0213315	Serine protease inhibitor, potato inhibitor I-type family protein
AT2G38905	Chr2:16244098-16244503	99.3685	207.985	1.06562	7.46267	0.01865	0.690373	Low temperature and salt responsive protein family
AT2G38940	Chr2:16257227-16260225	17.6456	5.72882	-1.623	-4.47948	0.0012	0.175746	phosphate transporter 1;4
AT2G39310	Chr2:16414072-16416815	41.9528	18.5479	-1.17751	-3.07472	0.00155	0.201449	jacalin-related lectin 22
AT2G39510	Chr2:16491142-16493151	10.9759	25.4508	1.21338	4.25638	0.00725	0.447425	nodulin MtN21 /EamA-like transporter family protein
AT2G40080	Chr2:16734293-16734912	20.761	9.79853	-1.08324	-2.21944	0.042	0.984763	Protein of unknown function (DUF1313)
AT2G40100	Chr2:16745652-16747400	42.8241	89.6744	1.06627	2.82636	0.0042	0.348444	light harvesting complex photosystem II
AT2G40130	Chr2:16765919-16769268	2.18768	5.18326	1.24446	2.44609	0.01755	0.67799	Double Clp-N motif-containing P-loop nucleoside triphosphate hydrolases superfamily protein
AT2G40610	Chr2:16948862-16950557	31.5644	15.5757	-1.019	-2.70533	0.0129	0.600813	expansin A8
AT2G41070	Chr2:17130773-17132386	37.9704	82.8613	1.12583	2.97641	0.0027	0.287976	Basic-leucine zipper (bZIP) transcription factor family protein
AT2G41225	Chr2:17191027-17191486	58.1222	132.217	1.18574	6.61795	0.0078	0.461069	unknown protein
AT2G41290	Chr2:17210427-17212959	13.0388	27.236	1.0627	2.82319	0.0105	0.543701	strictosidine synthase-like 2
AT2G41390	Chr2:17257379-17258196	30.174	105.784	1.80974	7.52849	5e-05	0.0213315	Pollen Ole e 1 allergen and extensin family protein
AT2G41400	Chr2:17259456-17260120	20.8017	53.6998	1.36822	4.84306	0.00385	0.337305	Pollen Ole e 1 allergen and extensin family protein
AT2G41440	Chr2:17271171-17274370	5.37059	11.2871	1.07152	2.12742	0.03525	0.9187	unknown protein
AT2G41800	Chr2:17436528-17438040	5.5703	1.35714	-2.03718	-3.33639	0.0198	0.704442	Protein of unknown function, DUF642
AT2G41905	Chr2:17495679-17496142	19.0603	48.0554	1.33413	4.08156	0.01295	0.600813	unknown protein
AT2G42540	Chr2:17711031-17712330	38.0006	13.2071	-1.52471	-3.4774	0.00075	0.131417	cold-regulated 15a
AT2G42830	Chr2:17820254-17824842	3.77193	11.3388	1.5879	2.92679	0.00985	0.522449	K-box region and MADS-box transcription factor family protein
AT2G43050	Chr2:17902483-17904443	13.0513	49.0303	1.90948	5.04491	5e-05	0.0213315	Plant invertase/pectin methylesterase inhibitor superfamily
AT2G43520	Chr2:18068424-18069168	24.3003	71.0817	1.5485	4.82929	0.0007	0.129599	trypsin inhibitor protein 2
AT2G43590	Chr2:18081330-18082767	89.1863	33.7129	-1.40352	-4.24869	0.0001	0.0370283	Chitinase family protein
AT2G43610	Chr2:18087839-18089224	19.6569	9.41343	-1.06224	-2.56706	0.0192	0.693923	Chitinase family protein
AT2G43620	Chr2:18093769-18095025	18.4866	7.6944	-1.2646	-3.0438	0.0128	0.598095	Chitinase family protein
AT2G44470	Chr2:18354185-18358679	14.1623	34.5851	1.28809	3.29822	0.0008	0.131933	beta glucosidase 29
AT2G44790	Chr2:18461905-18463309	84.1053	38.7713	-1.11721	-3.765	0.004	0.342795	uclacyanin 2
AT2G45050	Chr2:18582871-18584083	7.27377	2.55603	-1.5088	-2.61344	0.02755	0.827416	GATA transcription factor 2
AT2G45130	Chr2:18606409-18607853	4.46934	1.05467	-2.08327	-2.54211	0.03935	0.960528	SPX domain gene 3
AT2G45420	Chr2:18718347-18720729	2.98979	10.8977	1.86591	3.80038	0.005	0.375402	LOB domain-containing protein 18
AT2G46960	Chr2:19292048-19294260	18.3964	60.48	1.71703	4.48727	5e-05	0.0213315	cytochrome P450, family 709, subfamily B, polypeptide 1
AT2G47120	Chr2:19347358-19348238	6.03464	14.4967	1.26438	2.08855	0.0175	0.67799	NAD(P)-binding Rossmann-fold superfamily protein
AT2G47670	Chr2:19543990-19544806	0.924347	5.14044	2.47539	2.89577	0.0332	0.899367	Plant invertase/pectin methylesterase inhibitor superfamily protein
AT2G47750	Chr2:19560126-19563191	27.1459	104.867	1.94975	5.64367	5e-05	0.0213315	putative indole-3-acetic acid-amido synthetase GH3.9
AT2G47895	Chr2:19610472-19613232	10.3513	74.5825	2.84902	4.49482	0.01575	0.653475	other RNA
AT3G01220	Chr3:73480-75538	3.47683	0.762938	-2.18813	-2.85319	0.04405	0.997095	homeobox protein 20
AT3G01570	Chr3:221938-222827	760.176	1704.88	1.16526	2.69826	0.0199	0.704668	Oleosin family protein
AT3G01950	Chr3:323976-324365	42.6024	19.2585	-1.14544	-3.2856	0.04205	0.984763	Protein of unknown function (DUF 3339)
AT3G02550	Chr3:536504-537998	10.199	23.9898	1.234	3.37077	0.00445	0.350728	LOB domain-containing protein 41
AT3G02610	Chr3:555625-557723	3.32653	7.01149	1.0757	1.88818	0.04775	0.997595	Plant stearoyl-acyl-carrier-protein desaturase family protein
AT3G02660	Chr3:570133-572345	8.75064	4.12069	-1.0865	-2.64149	0.0408	0.971723	Tyrosyl-tRNA synthetase, class Ib, bacterial/mitochondrial
AT3G02670	Chr3:573779-574626	0.918404	7.45311	3.02064	5.18586	0.0467	0.997595	Glycine-rich protein family
AT3G03590	Chr3:865182-867008	11.3603	25.9112	1.18957	3.25806	0.01215	0.580155	SWIB/MDM2 domain superfamily protein
AT3G04150	Chr3:1089416-1090468	2.58158	11.7855	2.19069	2.88289	0.01645	0.661539	RmlC-like cupins superfamily protein
AT3G04170	Chr3:1094620-1095665	20.5958	115.086	2.48229	8.5607	5e-05	0.0213315	RmlC-like cupins superfamily protein
AT3G04180	Chr3:1097474-1098422	1.97515	17.4739	3.14517	5.37987	0.00295	0.296891	RmlC-like cupins superfamily protein
AT3G04190	Chr3:1101877-1102763	18.3742	53.055	1.5298	4.78487	0.0008	0.131933	RmlC-like cupins superfamily protein
AT3G04200	Chr3:1103615-1104601	10.7748	37.5505	1.80117	5.4026	0.0007	0.129599	RmlC-like cupins superfamily protein
AT3G04280	Chr3:1129943-1131094	9.41782	41.2625	2.13137	4.31522	0.00015	0.0452885	response regulator 22
AT3G04290	Chr3:1133319-1136316	16.6991	6.09785	-1.4534	-4.52499	0.0078	0.461069	Li-tolerant lipase 1
AT3G04570	Chr3:1230985-1232328	6.26137	2.52504	-1.31017	-2.0455	0.0318	0.878033	AT-hook motif nuclear-localized protein 19
AT3G05460	Chr3:1577799-1578734	1.22936	6.55011	2.41362	3.37882	0.0484	0.997595	sporozoite surface protein-related
AT3G05600	Chr3:1623243-1624763	8.29147	19.3469	1.2224	3.2154	0.00795	0.467122	alpha/beta-Hydrolases superfamily protein
AT3G05727	Chr3:1693551-1694138	110.04	30.2063	-1.86511	-6.9658	0.0001	0.0370283	S locus-related glycoprotein 1 (SLR1) binding pollen coat protein family
AT3G05730	Chr3:1695975-1696708	684.935	261.16	-1.39103	-5.65295	0.0007	0.129599	unknown protein
AT3G05800	Chr3:1727305-1728296	14.0482	6.99846	-1.00527	-1.84026	0.0358	0.928104	AtBS1(activation-tagged BRI1 suppressor 1)-interacting factor 1
AT3G07010	Chr3:2212727-2216483	17.1237	7.26517	-1.23692	-3.52371	0.0069	0.43125	Pectin lyase-like superfamily protein
AT3G08770	Chr3:2664129-2664834	112.491	528.886	2.23314	5.76967	5e-05	0.0213315	lipid transfer protein 6
AT3G08900	Chr3:2706631-2709714	8.13116	43.3919	2.41589	4.72793	5e-05	0.0213315	reversibly glycosylated polypeptide 3
AT3G09220	Chr3:2827238-2830542	14.1725	7.03504	-1.01046	-2.75398	0.0177	0.678442	laccase 7
AT3G09260	Chr3:2838999-2843781	472.527	192.648	-1.29443	-2.85714	0.0055	0.391078	Glycosyl hydrolase superfamily protein
AT3G09270	Chr3:2848288-2849289	60.5802	26.4638	-1.19483	-3.7344	0.00305	0.297792	glutathione S-transferase TAU 8
AT3G09922	Chr3:3050988-3051530	43.222	16.9985	-1.34636	-4.80895	0.01705	0.666546	induced by phosphate starvation1
AT3G09940	Chr3:3056374-3059148	5.57194	2.0356	-1.45273	-2.34988	0.02405	0.77501	monodehydroascorbate reductase
AT3G09950	Chr3:3060089-3060633	17.3825	70.6106	2.02225	6.04201	0.00015	0.0452885	unknown protein
AT3G10080	Chr3:3107274-3108177	9.6666	2.9038	-1.73507	-3.3701	0.0254	0.797853	RmlC-like cupins superfamily protein
AT3G10720	Chr3:3354446-3357614	17.7193	8.19582	-1.11236	-2.6249	0.0086	0.486383	Plant invertase/pectin methylesterase inhibitor superfamily
AT3G11180	Chr3:3504203-3507113	9.20044	23.8775	1.37588	3.3046	0.00155	0.201449	2-oxoglutarate (2OG) and Fe(II)-dependent oxygenase superfamily protein
AT3G11600	Chr3:3667228-3667979	14.8847	30.219	1.02163	3.19132	0.0352	0.918617	unknown protein
AT3G11680	Chr3:3686994-3689329	1.51405	5.54595	1.87302	3.25292	0.0173	0.674245	Aluminium activated malate transporter family protein
AT3G12710	Chr3:4040323-4041982	15.8875	7.87102	-1.01327	-2.55296	0.02935	0.845806	DNA glycosylase superfamily protein
AT3G12880	Chr3:4095534-4096236	7.24607	20.5959	1.50709	3.44734	0.01435	0.620306	Plant invertase/pectin methylesterase inhibitor superfamily protein
AT3G13540	Chr3:4420172-4421701	3.61086	8.61866	1.25512	2.31232	0.04405	0.997095	myb domain protein 5
AT3G14360	Chr3:4791588-4794417	6.88157	14.7485	1.09976	2.84272	0.01645	0.661539	alpha/beta-Hydrolases superfamily protein
AT3G14395	Chr3:4810922-4811481	3.44583	19.6395	2.51083	6.06458	0.0165	0.662193	unknown protein
AT3G14520	Chr3:4875747-4878336	1.94359	6.5334	1.74911	3.39319	0.00655	0.41735	Terpenoid cyclases/Protein prenyltransferases superfamily protein
AT3G14760	Chr3:4956348-4957255	6.61607	29.2966	2.14669	4.66662	0.001	0.155754	unknown protein
AT3G14940	Chr3:5025237-5029710	17.4383	8.6983	-1.00345	-2.91819	0.011	0.559262	phosphoenolpyruvate carboxylase 3
AT3G15540	Chr3:5264023-5265678	12.8483	5.75321	-1.15914	-2.27316	0.0311	0.875664	indole-3-acetic acid inducible 19
AT3G15950	Chr3:5397568-5402652	49.6951	18.4429	-1.43004	-3.77695	0.0002	0.0568841	DNA topoisomerase-related
AT3G16400	Chr3:5566085-5568545	134.991	65.7392	-1.03804	-2.64593	0.00675	0.423223	nitrile specifier protein 1
AT3G16420	Chr3:5579385-5580953	502.545	207.621	-1.2753	-3.01197	0.00265	0.284187	PYK10-binding protein 1
AT3G16430	Chr3:5581662-5583187	24.8697	10.235	-1.28088	-2.86673	0.0067	0.421434	jacalin-related lectin 31
AT3G16450	Chr3:5588393-5590055	110.029	52.8069	-1.05908	-2.77424	0.0054	0.391052	Mannose-binding lectin superfamily protein
AT3G16460	Chr3:5592581-5595717	79.8046	33.4396	-1.25491	-3.20748	0.00155	0.201449	Mannose-binding lectin superfamily protein
AT3G16470	Chr3:5595928-5599224	43.0102	19.9686	-1.10694	-2.87472	0.0044	0.349595	Mannose-binding lectin superfamily protein
AT3G16660	Chr3:5676828-5677921	143.59	55.2176	-1.37876	-5.24821	0.00065	0.123847	Pollen Ole e 1 allergen and extensin family protein
AT3G16670	Chr3:5681418-5682331	171.217	51.7518	-1.72614	-7.42828	5e-05	0.0213315	Pollen Ole e 1 allergen and extensin family protein
AT3G17600	Chr3:6020024-6021142	5.78905	17.8271	1.62268	4.00207	0.01155	0.571985	indole-3-acetic acid inducible 31
AT3G19390	Chr3:6722988-6725027	11.8065	5.84548	-1.01418	-2.44178	0.0298	0.852515	Granulin repeat cysteine protease family protein
AT3G19550	Chr3:6787240-6788292	26.3245	84.6336	1.68482	5.56759	5e-05	0.0213315	unknown protein
AT3G20210	Chr3:7052381-7056758	16.4038	69.1445	2.07558	5.37798	0.00025	0.0681424	delta vacuolar processing enzyme
AT3G20370	Chr3:7105370-7107225	69.1168	26.482	-1.38402	-4.85838	0.00045	0.0992275	TRAF-like family protein
AT3G20470	Chr3:7140439-7141228	52.6204	138.858	1.39991	2.56845	0.0003	0.076461	glycine-rich protein 5
AT3G20520	Chr3:7162827-7165859	0.980477	5.52459	2.49431	4.71231	0.00545	0.391078	SHV3-like 3
AT3G21090	Chr3:7391437-7395041	7.06299	16.656	1.23769	3.42206	0.0043	0.348444	ABC-2 type transporter family protein
AT3G21330	Chr3:7507239-7509175	5.02778	1.55106	-1.69667	-3.11742	0.0184	0.690373	basic helix-loop-helix (bHLH) DNA-binding superfamily protein
AT3G21500	Chr3:7573064-7576623	1.1595	3.26442	1.49332	2.19787	0.0333	0.899367	1-deoxy-D-xylulose 5-phosphate synthase 1
AT3G21730	Chr3:7659555-7661232	47.8657	101.962	1.09097	2.82201	0.0052	0.380784	Dihydroneopterin aldolase
AT3G21770	Chr3:7673275-7674839	13.9171	6.04978	-1.20191	-3.13462	0.0273	0.82425	Peroxidase superfamily protein
AT3G22072	Chr3:7775328-7776207	2.68226	7.06371	1.39698	2.14337	0.03975	0.962127	other RNA
AT3G22142	Chr3:7803603-7808046	5.79267	2.24451	-1.36783	-3.48633	0.0043	0.348444	Bifunctional inhibitor/lipid-transfer protein/seed storage 2S albumin superfamily protein
AT3G22231	Chr3:7845822-7846605	81.4817	178.501	1.13139	4.78901	0.00355	0.321054	pathogen and circadian controlled 1
AT3G22235	Chr3:7854418-7855814	117.683	236.353	1.00603	2.5253	0.01255	0.592052	unknown protein
AT3G22560	Chr3:7998856-7999533	13.0987	27.7524	1.08319	2.71725	0.0255	0.798146	Acyl-CoA N-acyltransferases (NAT) superfamily protein
AT3G22840	Chr3:8084446-8085560	25.4464	54.7472	1.10532	3.64881	0.0063	0.412125	Chlorophyll A-B binding family protein
AT3G24220	Chr3:8761433-8763172	3.09442	9.07209	1.55177	3.07696	0.00585	0.397253	nine-cis-epoxycarotenoid dioxygenase 6
AT3G24250	Chr3:8786688-8787391	7.61067	32.3269	2.08664	4.98846	0.0006	0.116584	glycine-rich protein
AT3G25190	Chr3:9174456-9175776	25.8948	10.2551	-1.33632	-3.08035	0.00635	0.412645	Vacuolar iron transporter (VIT) family protein
AT3G25250	Chr3:9195502-9197124	4.28112	1.20366	-1.83056	-2.89569	0.0273	0.82425	AGC (cAMP-dependent, cGMP-dependent and protein kinase C) kinase family protein
AT3G25570	Chr3:9287177-9289338	8.35379	2.4644	-1.76119	-2.40713	0.03445	0.911161	Adenosylmethionine decarboxylase family protein
AT3G25717	Chr3:9375101-9375671	68.185	33.8959	-1.00834	-3.57335	0.0191	0.69286	ROTUNDIFOLIA like 16
AT3G25820	Chr3:9439245-9442507	13.617	6.59659	-1.04562	-2.31952	0.0217	0.734246	terpene synthase-like sequence-1,8-cineole
AT3G25830	Chr3:9447507-9450420	13.1988	6.24091	-1.08058	-3.27471	0.02155	0.734246	terpene synthase-like sequence-1,8-cineole
AT3G26460	Chr3:9683872-9684657	12.6805	3.50167	-1.85649	-2.75009	0.0091	0.494702	Polyketide cyclase/dehydrase and lipid transport superfamily protein
AT3G27200	Chr3:10043521-10044373	30.562	70.5167	1.20623	4.72185	0.00355	0.321054	Cupredoxin superfamily protein
AT3G27785	Chr3:10288602-10290934	4.90098	11.1513	1.18607	3.01638	0.01895	0.690509	myb domain protein 118
AT3G28500	Chr3:10682096-10682731	25.9411	59.4346	1.19607	3.92405	0.006	0.403253	60S acidic ribosomal protein family
AT3G28550	Chr3:10700706-10703929	46.9405	16.0797	-1.54559	-7.966	5e-05	0.0213315	Proline-rich extensin-like family protein
AT3G28917	Chr3:10924816-10925640	5.68416	13.132	1.20807	2.4786	0.04385	0.997095	mini zinc finger 2
AT3G29030	Chr3:11011307-11013358	18.4467	38.8311	1.07385	3.35562	0.0075	0.454282	expansin A5
AT3G29250	Chr3:11193658-11194993	26.3101	10.0725	-1.3852	-3.21227	0.0026	0.281906	NAD(P)-binding Rossmann-fold superfamily protein
AT3G43600	Chr3:15512606-15517506	7.09815	3.17359	-1.16133	-3.11458	0.00765	0.457717	aldehyde oxidase 2
AT3G44460	Chr3:16079975-16081906	8.16578	18.3127	1.16518	2.50313	0.009	0.491992	Basic-leucine zipper (bZIP) transcription factor family protein
AT3G44970	Chr3:16432442-16434848	6.72125	1.71163	-1.97336	-3.50447	0.01235	0.586849	Cytochrome P450 superfamily protein
AT3G45710	Chr3:16782642-16784735	5.39439	2.0222	-1.41554	-3.01968	0.03215	0.879977	Major facilitator superfamily protein
AT3G46280	Chr3:17005482-17008424	6.75985	2.22141	-1.60552	-2.87023	0.011	0.559262	protein kinase-related
AT3G46370	Chr3:17051954-17055514	3.6114	8.54591	1.24268	3.38064	0.01535	0.642311	Leucine-rich repeat protein kinase family protein
AT3G46490	Chr3:17115628-17119451	4.83292	1.03742	-2.21989	-3.20695	0.04385	0.997095	2-oxoglutarate (2OG) and Fe(II)-dependent oxygenase superfamily protein
AT3G46890	Chr3:17266340-17267128	4.90345	14.8939	1.60285	3.54557	0.0138	0.614386	unknown protein
AT3G47190	Chr3:17374378-17376054	3.89943	11.138	1.51415	2.99491	0.01155	0.571985	2-oxoglutarate (2OG) and Fe(II)-dependent oxygenase superfamily protein
AT3G48300	Chr3:17885523-17887118	5.23088	16.6345	1.66905	3.46375	0.0021	0.249773	cytochrome P450, family 71, subfamily A, polypeptide 23
AT3G48580	Chr3:18007164-18008488	36.7711	78.4066	1.0924	2.88206	0.0033	0.309868	xyloglucan endotransglucosylase/hydrolase 11
AT3G49270	Chr3:18267251-18268271	2.56275	15.5235	2.59869	3.59845	0.0023	0.265515	unknown protein
AT3G49300	Chr3:18276769-18277605	24.5593	50.3305	1.03516	3.54244	0.0364	0.937582	proline-rich family protein
AT3G49940	Chr3:18514342-18515475	46.2642	19.1077	-1.27574	-4.00826	0.00205	0.245313	LOB domain-containing protein 38
AT3G49960	Chr3:18524083-18525687	9.16141	3.81487	-1.26394	-3.02697	0.04025	0.962127	Peroxidase superfamily protein
AT3G50260	Chr3:18634575-18635398	8.99901	3.82504	-1.23429	-1.87284	0.0436	0.9961	cooperatively regulated by ethylene and jasmonate 1
AT3G50740	Chr3:18855160-18856884	47.1261	23.0818	-1.02977	-2.82786	0.00665	0.420988	UDP-glucosyl transferase 72E1
AT3G50770	Chr3:18873957-18874780	18.0564	42.2663	1.227	3.52171	0.0058	0.397253	calmodulin-like 41
AT3G50990	Chr3:18943134-18944811	1.59	5.19206	1.70728	2.7885	0.03245	0.886952	Peroxidase superfamily protein
AT3G51240	Chr3:19025109-19026872	34.8121	75.0593	1.10844	2.93962	0.0031	0.299692	flavanone 3-hydroxylase
AT3G52550	Chr3:19492105-19492935	1.49876	5.88485	1.97323	2.85387	0.0375	0.948373	unknown protein
AT3G52970	Chr3:19641305-19643282	3.63897	8.68838	1.25556	2.49735	0.01695	0.66396	cytochrome P450, family 76, subfamily G, polypeptide 1
AT3G53370	Chr3:19787893-19788843	31.2558	65.1165	1.0589	2.49566	0.0127	0.596262	S1FA-like DNA-binding protein
AT3G53980	Chr3:19987578-19988269	71.9163	28.5684	-1.3319	-3.18583	0.00135	0.189483	Bifunctional inhibitor/lipid-transfer protein/seed storage 2S albumin superfamily protein
AT3G54320	Chr3:20114683-20118639	9.44169	22.9191	1.27943	3.16893	0.00185	0.232732	Integrase-type DNA-binding superfamily protein
AT3G54580	Chr3:20200687-20203782	36.0358	12.8089	-1.49229	-6.77899	0.00015	0.0452885	Proline-rich extensin-like family protein
AT3G55230	Chr3:20471790-20472889	12.8273	5.22955	-1.29446	-2.88796	0.022	0.738034	Disease resistance-responsive (dirigent-like protein) family protein
AT3G55500	Chr3:20574830-20576182	9.52732	3.30353	-1.52806	-2.88337	0.0177	0.678442	expansin A16
AT3G55970	Chr3:20766734-20769324	2.62732	6.65938	1.3418	2.83868	0.04625	0.997595	jasmonate-regulated gene 21
AT3G57240	Chr3:21181741-21183075	3.85073	12.7397	1.72612	3.13359	0.00235	0.266582	beta-1,3-glucanase 3
AT3G58200	Chr3:21559892-21561465	7.65452	18.7081	1.28928	3.59622	0.0086	0.486383	TRAF-like family protein
AT3G58740	Chr3:21720772-21723790	17.853	36.8909	1.0471	3.20436	0.00775	0.461069	citrate synthase 1
AT3G59845	Chr3:22106242-22107924	2.40524	7.59371	1.65863	2.60157	0.01445	0.621889	Zinc-binding dehydrogenase family protein
AT3G60290	Chr3:22282626-22284556	3.30883	7.90334	1.25614	2.58405	0.04255	0.990529	2-oxoglutarate (2OG) and Fe(II)-dependent oxygenase superfamily protein
AT3G60420	Chr3:22334423-22337617	16.2904	33.1094	1.02322	2.37328	0.01865	0.690373	Phosphoglycerate mutase family protein
AT3G60700	Chr3:22438401-22439205	6.94673	21.4102	1.62389	4.20835	0.01125	0.564658	Protein of unknown function (DUF1163)
AT3G60900	Chr3:22499359-22501239	4.91341	15.0498	1.61495	4.82917	0.0026	0.281906	FASCICLIN-like arabinogalactan-protein 10
AT3G61270	Chr3:22678150-22680379	2.7649	0.854808	-1.69356	-2.49458	0.0484	0.997595	Arabidopsis thaliana protein of unknown function (DUF821)
AT3G61820	Chr3:22879803-22881630	29.4143	13.6274	-1.11001	-3.63796	0.0055	0.391078	Eukaryotic aspartyl protease family protein
AT3G61880	Chr3:22905867-22907958	15.2296	63.6185	2.06257	5.37773	5e-05	0.0213315	cytochrome p450 78a9
AT3G61930	Chr3:22935509-22936181	12.6866	31.0959	1.29342	3.21999	0.0084	0.482018	unknown protein
AT3G62270	Chr3:23042283-23046048	10.5688	4.25993	-1.31091	-4.09726	0.0074	0.449613	HCO3- transporter family
AT3G62680	Chr3:23182721-23183994	26.0299	10.4981	-1.31005	-4.2189	0.00625	0.412125	proline-rich protein 3
AT3G62950	Chr3:23266248-23266934	13.9795	30.661	1.13309	3.37092	0.0265	0.812598	Thioredoxin superfamily protein
AT3G63040	Chr3:23295342-23297225	126.716	267.454	1.07769	2.66728	0.00785	0.462631	unknown protein
AT4G00220	Chr4:90035-92237	10.6656	21.437	1.00714	2.37969	0.0285	0.837294	Lateral organ boundaries (LOB) domain family protein
AT4G00380	Chr4:167958-170974	5.38469	12.1731	1.17677	2.4626	0.0058	0.397253	XH/XS domain-containing protein
AT4G00400	Chr4:174061-176853	13.7352	5.01853	-1.45254	-4.17173	0.00555	0.393208	glycerol-3-phosphate acyltransferase 8
AT4G00870	Chr4:362168-363691	0.991531	3.24182	1.70907	2.30254	0.0488	0.997595	basic helix-loop-helix (bHLH) DNA-binding superfamily protein
AT4G01390	Chr4:570241-571595	11.4123	4.38393	-1.38029	-3.06628	0.0347	0.914077	TRAF-like family protein
AT4G01970	Chr4:853921-857008	1.39294	3.9594	1.50715	3.12398	0.01985	0.704442	stachyose synthase
AT4G02330	Chr4:1032412-1035037	3.42544	0.81239	-2.07605	-3.19296	0.02	0.704668	Plant invertase/pectin methylesterase inhibitor superfamily
AT4G04570	Chr4:2289958-2292755	9.14497	4.51565	-1.01804	-2.17282	0.0304	0.862139	cysteine-rich RLK (RECEPTOR-like protein kinase) 40
AT4G08400	Chr4:5323799-5325341	8.73498	3.66953	-1.25121	-3.36258	0.04075	0.971712	Proline-rich extensin-like family protein
AT4G08410	Chr4:5339085-5341209	6.88802	2.53782	-1.4405	-3.72912	0.0208	0.718662	Proline-rich extensin-like family protein
AT4G09820	Chr4:6182022-6186493	2.1339	5.61575	1.39599	2.38505	0.01735	0.674245	basic helix-loop-helix (bHLH) DNA-binding superfamily protein
AT4G10640	Chr4:6571898-6574427	1.09611	3.41833	1.6409	2.43346	0.04775	0.997595	IQ-domain 16
AT4G11180	Chr4:6820032-6820747	2.84717	17.4798	2.61809	5.33961	0.00585	0.397253	Disease resistance-responsive (dirigent-like protein) family protein
AT4G11190	Chr4:6826676-6827383	12.0628	3.2861	-1.87612	-3.81693	0.02405	0.77501	Disease resistance-responsive (dirigent-like protein) family protein
AT4G11290	Chr4:6869952-6871661	8.75223	3.43836	-1.34793	-2.93103	0.0365	0.937582	Peroxidase superfamily protein
AT4G11320	Chr4:6887253-6889059	86.9294	40.7441	-1.09325	-3.05729	0.00515	0.379958	Papain family cysteine protease
AT4G11460	Chr4:6964467-6967093	3.20283	0.968338	-1.72577	-3.04244	0.035	0.917142	cysteine-rich RLK (RECEPTOR-like protein kinase) 30
AT4G11650	Chr4:7024855-7026146	19.2151	9.25968	-1.05321	-2.46514	0.02545	0.797853	osmotin 34
AT4G12470	Chr4:7401108-7401907	180.213	67.1174	-1.42495	-6.81125	0.00015	0.0452885	azelaic acid induced 1
AT4G12480	Chr4:7406104-7406937	66.6499	21.743	-1.61605	-6.49018	0.00065	0.123847	Bifunctional inhibitor/lipid-transfer protein/seed storage 2S albumin superfamily protein
AT4G12490	Chr4:7409620-7410406	32.6213	11.0559	-1.561	-5.50617	0.0076	0.456116	Bifunctional inhibitor/lipid-transfer protein/seed storage 2S albumin superfamily protein
AT4G12510	Chr4:7417235-7417803	37.628	12.1269	-1.6336	-5.77199	0.0118	0.576057	Bifunctional inhibitor/lipid-transfer protein/seed storage 2S albumin superfamily protein
AT4G12520	Chr4:7421055-7421738	67.8527	27.3193	-1.31249	-6.33079	0.00505	0.375402	Bifunctional inhibitor/lipid-transfer protein/seed storage 2S albumin superfamily protein
AT4G12870	Chr4:7542232-7543474	9.12957	25.1178	1.46009	4.63981	0.0143	0.620306	Gamma interferon responsive lysosomal thiol (GILT) reductase family protein
AT4G12910	Chr4:7550432-7553332	17.7984	45.7524	1.3621	4.84823	0.00045	0.0992275	serine carboxypeptidase-like 20
AT4G12960	Chr4:7583271-7584630	37.4137	347.246	3.21432	8.06266	5e-05	0.0213315	Gamma interferon responsive lysosomal thiol (GILT) reductase family protein
AT4G13390	Chr4:7783817-7785326	18.0691	6.14025	-1.55716	-5.75454	0.00655	0.41735	Proline-rich extensin-like family protein
AT4G13660	Chr4:7946154-7948376	12.2252	5.65202	-1.11302	-2.31953	0.02795	0.83235	pinoresinol reductase 2
AT4G14690	Chr4:8418282-8419263	37.5759	92.7984	1.30429	4.07684	0.0008	0.131933	Chlorophyll A-B binding family protein
AT4G14780	Chr4:8492831-8494591	4.18826	10.557	1.33378	2.7756	0.0148	0.632789	Protein kinase superfamily protein
AT4G15210	Chr4:8666337-8669470	3.92898	8.38733	1.09406	2.3336	0.02055	0.7168	beta-amylase 5
AT4G15380	Chr4:8788738-8790444	1.7994	4.72854	1.39388	2.49235	0.0437	0.997095	cytochrome P450, family 705, subfamily A, polypeptide 4
AT4G15670	Chr4:8929178-8929765	2.98632	13.335	2.15877	4.28159	0.02575	0.799595	Thioredoxin superfamily protein
AT4G15735	Chr4:8963040-8963583	5.11556	40.5004	2.98497	6.98992	0.00355	0.321054	SCR-like 10
AT4G15750	Chr4:8967553-8968604	15.0649	111.847	2.89226	10.3844	5e-05	0.0213315	Plant invertase/pectin methylesterase inhibitor superfamily protein
AT4G16000	Chr4:9063844-9064481	8.39693	24.6676	1.55468	4.30669	0.0138	0.614386	unknown protein
AT4G17490	Chr4:9752823-9753867	13.358	4.39994	-1.60215	-2.97494	0.00625	0.412125	ethylene responsive element binding factor 6
AT4G18960	Chr4:10382855-10388539	3.13259	7.80269	1.31661	2.28283	0.029	0.841901	K-box region and MADS-box transcription factor family protein
AT4G19030	Chr4:10421524-10423487	20.5042	7.03326	-1.54365	-4.3651	0.00505	0.375402	NOD26-like major intrinsic protein 1
AT4G19460	Chr4:10610308-10612005	1.74531	4.80791	1.46192	2.52701	0.0301	0.857348	UDP-Glycosyltransferase superfamily protein
AT4G19645	Chr4:10689845-10695701	9.4709	22.1592	1.22633	4.52352	0.03805	0.954899	TRAM, LAG1 and CLN8 (TLC) lipid-sensing domain containing protein
AT4G19810	Chr4:10763933-10765753	11.7073	4.6873	-1.32058	-3.17197	0.0189	0.690509	Glycosyl hydrolase family protein with chitinase insertion domain
AT4G21380	Chr4:11388924-11393226	3.02916	6.25002	1.04494	2.54151	0.0287	0.841901	receptor kinase 3
AT4G21850	Chr4:11591115-11592238	40.1504	19.5765	-1.03629	-2.4292	0.0163	0.661539	methionine sulfoxide reductase B9
AT4G22485	Chr4:11844505-11846476	48.9307	17.342	-1.49647	-3.79996	0.00015	0.0452885	Bifunctional inhibitor/lipid-transfer protein/seed storage 2S albumin superfamily protein
AT4G22490	Chr4:11849700-11850331	87.0799	26.9048	-1.69447	-7.00374	0.0003	0.076461	Bifunctional inhibitor/lipid-transfer protein/seed storage 2S albumin superfamily protein
AT4G22505	Chr4:11851227-11853018	83.5471	22.8165	-1.87251	-7.65898	5e-05	0.0213315	Bifunctional inhibitor/lipid-transfer protein/seed storage 2S albumin superfamily protein
AT4G22513	Chr4:11854808-11857313	90.8241	21.6712	-2.06729	-7.82519	0.0032	0.306341	Bifunctional inhibitor/lipid-transfer protein/seed storage 2S albumin superfamily protein
AT4G22517	Chr4:11854808-11857313	84.7013	39.8335	-1.0884	-2.01566	0.0445	0.997595	Bifunctional inhibitor/lipid-transfer protein/seed storage 2S albumin superfamily protein
AT4G22666	Chr4:11917056-11917879	11.6508	2.58828	-2.17037	-3.06567	0.009	0.491992	Bifunctional inhibitor/lipid-transfer protein/seed storage 2S albumin superfamily protein
AT4G22880	Chr4:12004767-12006209	10.3607	25.3568	1.29125	3.01243	0.00345	0.319369	leucoanthocyanidin dioxygenase
AT4G23680	Chr4:12336185-12337482	132.176	50.1919	-1.39693	-3.7076	0.00035	0.0858594	Polyketide cyclase/dehydrase and lipid transport superfamily protein
AT4G23700	Chr4:12342427-12346043	4.72154	2.08309	-1.18053	-2.75945	0.038	0.954866	cation/H+ exchanger 17
AT4G24260	Chr4:12577870-12580133	1.26145	4.51031	1.83815	3.221	0.01855	0.690373	glycosyl hydrolase 9A3
AT4G25040	Chr4:12868173-12869457	7.84324	19.3702	1.30432	3.65572	0.0314	0.877961	Uncharacterised protein family (UPF0497)
AT4G25820	Chr4:13130296-13131788	17.7903	7.88615	-1.17369	-2.74035	0.0183	0.689323	xyloglucan endotransglucosylase/hydrolase 14
AT4G26010	Chr4:13200592-13201941	15.5672	4.32621	-1.84734	-4.07326	0.00195	0.237694	Peroxidase superfamily protein
AT4G26220	Chr4:13283575-13285323	19.5812	43.8446	1.16293	3.49203	0.00395	0.341492	S-adenosyl-L-methionine-dependent methyltransferases superfamily protein
AT4G26420	Chr4:13350795-13352569	9.75424	37.1825	1.93052	4.64463	5e-05	0.0213315	S-adenosyl-L-methionine-dependent methyltransferases superfamily protein
AT4G27860	Chr4:13870381-13876528	9.88773	4.54539	-1.12124	-2.40019	0.0181	0.686308	vacuolar iron transporter (VIT) family protein
AT4G28085	Chr4:13959969-13960574	31.8795	71.0232	1.15566	2.56882	0.01315	0.602964	unknown protein
AT4G28190	Chr4:13985177-13987442	12.6994	25.9697	1.03207	2.56435	0.01005	0.531621	Developmental regulator, ULTRAPETALA
AT4G28365	Chr4:14032844-14033840	54.3911	184.91	1.76538	6.67881	5e-05	0.0213315	early nodulin-like protein 3
AT4G28720	Chr4:14192582-14194256	6.08405	2.09234	-1.53992	-2.7985	0.01665	0.662739	Flavin-binding monooxygenase family protein
AT4G28940	Chr4:14274340-14277095	11.2318	4.78015	-1.23246	-2.79474	0.02705	0.82425	Phosphorylase superfamily protein
AT4G29020	Chr4:14304920-14305721	146.204	68.1946	-1.10025	-2.88815	0.00475	0.365564	glycine-rich protein
AT4G29030	Chr4:14307248-14307973	51.8103	21.4839	-1.26998	-4.06981	0.0052	0.380784	Putative membrane lipoprotein
AT4G29150	Chr4:14378766-14380511	2.04915	4.97164	1.2787	1.71038	0.03865	0.955428	IQ-domain 25
AT4G29270	Chr4:14423661-14424882	15.189	5.82012	-1.38391	-3.01332	0.01525	0.642311	HAD superfamily, subfamily IIIB acid phosphatase
AT4G29690	Chr4:14540906-14542481	6.01804	1.4052	-2.09852	-3.68979	0.0121	0.580155	Alkaline-phosphatase-like family protein
AT4G29700	Chr4:14543456-14545138	9.67709	4.80069	-1.01133	-2.39769	0.0412	0.975332	Alkaline-phosphatase-like family protein
AT4G30140	Chr4:14738386-14740676	22.2472	9.3523	-1.25023	-3.52505	0.00575	0.397253	GDSL-like Lipase/Acylhydrolase superfamily protein
AT4G30170	Chr4:14762840-14764627	31.6073	14.7159	-1.10288	-3.34864	0.0083	0.479081	Peroxidase family protein
AT4G30290	Chr4:14828711-14830016	22.3847	11.0328	-1.02071	-3.12697	0.0289	0.841901	xyloglucan endotransglucosylase/hydrolase 19
AT4G30410	Chr4:14871108-14872176	7.38071	2.32209	-1.66834	-2.30564	0.03195	0.878178	sequence-specific DNA binding transcription factors
AT4G30650	Chr4:14954319-14954968	81.1241	24.5277	-1.72572	-8.22308	0.0024	0.27069	Low temperature and salt responsive protein family
AT4G30660	Chr4:14955372-14956790	111.653	55.0846	-1.0193	-4.90088	0.0184	0.690373	Low temperature and salt responsive protein family
AT4G30670	Chr4:14957357-14957962	43.7466	16.5598	-1.40149	-4.78556	0.00815	0.473206	Putative membrane lipoprotein
AT4G30880	Chr4:15035206-15035843	78.6765	418.186	2.41014	8.80881	5e-05	0.0213315	Bifunctional inhibitor/lipid-transfer protein/seed storage 2S albumin superfamily protein
AT4G30980	Chr4:15079242-15081657	5.59538	1.94271	-1.52617	-2.67779	0.04445	0.997595	LJRHL1-like 2
AT4G31830	Chr4:15400603-15401147	127.704	261.356	1.03322	2.97467	0.0084	0.482018	unknown protein
AT4G31910	Chr4:15441081-15443900	9.61067	4.12598	-1.2199	-2.74822	0.02235	0.742164	HXXXD-type acyl-transferase family protein
AT4G32280	Chr4:15583386-15584769	13.1133	5.98853	-1.13076	-2.64575	0.04615	0.997595	indole-3-acetic acid inducible 29
AT4G32290	Chr4:15589673-15591164	37.1037	79.0456	1.09112	3.30753	0.0051	0.377689	Core-2/I-branching beta-1,6-N-acetylglucosaminyltransferase family protein
AT4G32490	Chr4:15678646-15679652	29.7263	82.9438	1.48039	5.39666	0.0002	0.0568841	early nodulin-like protein 4
AT4G32870	Chr4:15862142-15862741	26.2471	62.2224	1.24528	3.30674	0.0031	0.299692	Polyketide cyclase/dehydrase and lipid transport superfamily protein
AT4G33550	Chr4:16134439-16135056	37.4392	15.3196	-1.28917	-2.48452	0.01695	0.66396	Bifunctional inhibitor/lipid-transfer protein/seed storage 2S albumin superfamily protein
AT4G33600	Chr4:16144390-16145884	2.10096	8.19224	1.96321	3.85696	0.00595	0.401267	unknown protein
AT4G33790	Chr4:16204156-16207947	3.88582	12.8055	1.72048	4.25117	0.003	0.297792	Jojoba acyl CoA reductase-related male sterility protein
AT4G33820	Chr4:16217003-16219525	0.994213	3.09652	1.63902	2.23282	0.0385	0.955428	Glycosyl hydrolase superfamily protein
AT4G34135	Chr4:16345280-16347133	17.2611	7.84329	-1.138	-2.74545	0.0063	0.412125	UDP-glucosyltransferase 73B2
AT4G34900	Chr4:16625554-16631327	1.48797	0.544313	-1.45083	-2.31517	0.0493	0.997595	xanthine dehydrogenase 2
AT4G36430	Chr4:17204477-17205966	6.68691	2.27051	-1.55832	-2.80348	0.02805	0.834062	Peroxidase superfamily protein
AT4G36500	Chr4:17225911-17226610	57.9561	26.1119	-1.15025	-3.76289	0.00755	0.454505	unknown protein
AT4G36700	Chr4:17298199-17300367	105.839	294.971	1.4787	3.14578	0.00115	0.16969	RmlC-like cupins superfamily protein
AT4G37050	Chr4:17455138-17459770	29.6095	59.9726	1.01824	1.98044	0.0472	0.997595	PATATIN-like protein 4
AT4G37070	Chr4:17464784-17467109	15.0484	7.35117	-1.03357	-2.27601	0.0247	0.784365	Acyl transferase/acyl hydrolase/lysophospholipase superfamily protein
AT4G37410	Chr4:17590768-17592920	54.0636	22.0953	-1.29092	-3.382	0.0008	0.131933	cytochrome P450, family 81, subfamily F, polypeptide 4
AT4G37520	Chr4:17631561-17633249	75.3525	167.65	1.15373	2.98852	0.00155	0.201449	Peroxidase superfamily protein
AT4G37690	Chr4:17707893-17709847	2.47544	6.85508	1.46949	3.4281	0.01875	0.690373	Galactosyl transferase GMA12/MNN10 family protein
AT4G37770	Chr4:17752083-17754157	3.72588	1.25084	-1.57469	-2.84156	0.04855	0.997595	1-amino-cyclopropane-1-carboxylate synthase 8
AT4G37800	Chr4:17775473-17777397	138.184	63.5398	-1.12085	-3.7005	0.0041	0.348323	xyloglucan endotransglucosylase/hydrolase 7
AT4G38770	Chr4:18096808-18098565	354.214	157.548	-1.16883	-3.01088	0.00855	0.486359	proline-rich protein 4
AT4G39010	Chr4:18175901-18179183	0.981282	4.27773	2.12411	3.37686	0.01385	0.614386	glycosyl hydrolase 9B18
AT4G39650	Chr4:18403559-18406025	0.446029	3.47644	2.9624	3.59601	0.01335	0.607874	gamma-glutamyl transpeptidase 2
AT4G40090	Chr4:18580837-18581585	36.6997	14.1466	-1.37531	-4.82007	0.0085	0.486334	arabinogalactan protein 3
AT5G01100	Chr5:34595-37948	3.96805	10.1065	1.34879	3.50655	0.00605	0.405226	O-fucosyltransferase family protein
AT5G03210	Chr5:762786-763321	13.2984	32.3144	1.28093	4.03299	0.0326	0.889812	unknown protein
AT5G03545	Chr5:894705-895400	94.2271	31.9085	-1.5622	-6.76362	0.0005	0.106658
AT5G03795	Chr5:1007389-1010473	8.24993	17.6389	1.0963	3.30029	0.0116	0.571985	Exostosin family protein
AT5G04960	Chr5:1461906-1463969	5.9676	2.38818	-1.32124	-2.33283	0.01815	0.686308	Plant invertase/pectin methylesterase inhibitor superfamily
AT5G05020	Chr5:1480771-1481636	3.01982	19.0384	2.65638	5.50386	0.00265	0.284187	Pollen Ole e 1 allergen and extensin family protein
AT5G05270	Chr5:1563319-1565007	33.1011	70.1092	1.08272	2.83612	0.00385	0.337305	Chalcone-flavanone isomerase family protein
AT5G06640	Chr5:2039858-2041928	16.1261	6.01136	-1.42363	-4.85852	0.0035	0.32097	Proline-rich extensin-like family protein
AT5G07190	Chr5:2237506-2238671	202.26	476.628	1.23665	2.99715	0.00285	0.296891	seed gene 3
AT5G07260	Chr5:2277812-2280281	5.00934	11.2039	1.16131	2.44004	0.0177	0.678442	START (StAR-related lipid-transfer) lipid-binding domain
AT5G07500	Chr5:2372618-2373655	15.17	38.1257	1.32954	3.07874	0.0013	0.186223	Zinc finger C-x8-C-x5-C-x3-H type family protein
AT5G07510	Chr5:2377709-2378829	1.95898	6.05173	1.62725	2.23535	0.03385	0.902697	glycine-rich protein 14
AT5G07530	Chr5:2382467-2384521	1.41717	4.50085	1.66718	3.02022	0.0064	0.413158	glycine rich protein 17
AT5G07990	Chr5:2560393-2563109	11.1069	33.2867	1.58349	4.54331	5e-05	0.0213315	Cytochrome P450 superfamily protein
AT5G08460	Chr5:2733219-2735455	4.21901	16.3384	1.95329	4.42108	0.00175	0.221573	GDSL-like Lipase/Acylhydrolase superfamily protein
AT5G09300	Chr5:2882426-2886863	7.6782	16.2373	1.08047	2.41498	0.0176	0.678442	Thiamin diphosphate-binding fold (THDP-binding) superfamily protein
AT5G09370	Chr5:2909362-2910545	8.53831	49.246	2.52799	4.42382	0.0003	0.076461	Bifunctional inhibitor/lipid-transfer protein/seed storage 2S albumin superfamily protein
AT5G09730	Chr5:3015246-3018262	0.911068	4.10682	2.17239	3.14362	0.00385	0.337305	beta-xylosidase 3
AT5G10430	Chr5:3277531-3278313	106.284	50.227	-1.08139	-4.39172	0.00545	0.391078	arabinogalactan protein 4
AT5G11260	Chr5:3593379-3594992	13.4586	27.0058	1.00474	2.11398	0.01695	0.66396	Basic-leucine zipper (bZIP) transcription factor family protein
AT5G11420	Chr5:3644546-3647295	49.4087	23.6708	-1.06166	-3.19048	0.00615	0.409131	Protein of unknown function, DUF642
AT5G12050	Chr5:3890103-3891513	33.5225	14.2618	-1.23297	-4.29524	0.00305	0.297792	unknown protein
AT5G12460	Chr5:4043056-4044583	2.39287	11.149	2.2201	4.99586	0.00475	0.365564	Protein of unknown function (DUF604)
AT5G12940	Chr5:4087711-4089004	11.4315	4.9601	-1.20457	-2.9855	0.03315	0.899367	Leucine-rich repeat (LRR) family protein
AT5G13170	Chr5:4181041-4183306	70.6448	187.998	1.41206	5.66378	0.0004	0.0934524	senescence-associated gene 29
AT5G13790	Chr5:4449013-4450843	10.7734	29.1997	1.43849	3.48974	0.0023	0.265515	AGAMOUS-like 15
AT5G14330	Chr5:4619796-4620551	45.5402	20.4458	-1.15534	-3.47171	0.02	0.704668	unknown protein
AT5G14730	Chr5:4756217-4757657	8.99529	3.59877	-1.32167	-3.02122	0.02885	0.841901
AT5G14920	Chr5:4826478-4827980	95.8478	43.2125	-1.14929	-3.06078	0.0029	0.296891	Gibberellin-regulated family protein
AT5G15230	Chr5:4944899-4946216	153.931	65.093	-1.2417	-3.23355	0.0011	0.166058	GAST1 protein homolog 4
AT5G15740	Chr5:5134526-5137626	24.8758	53.9608	1.11717	3.88591	0.0044	0.349595	O-fucosyltransferase family protein
AT5G17090	Chr5:5621248-5622476	4.42277	13.2095	1.57856	3.05805	0.012	0.580049	Cystatin/monellin superfamily protein
AT5G17220	Chr5:5658459-5659386	9.20306	24.0876	1.3881	3.67122	0.0137	0.614386	glutathione S-transferase phi 12
AT5G17330	Chr5:5711011-5715075	33.2916	13.4233	-1.31042	-3.70539	0.0009	0.144775	glutamate decarboxylase
AT5G17800	Chr5:5877188-5879331	6.08014	13.3073	1.13004	2.64205	0.02465	0.784365	myb domain protein 56
AT5G17820	Chr5:5887905-5890193	35.4519	14.6916	-1.27087	-3.6874	0.0019	0.233047	Peroxidase superfamily protein
AT5G18840	Chr5:6282880-6286707	5.30969	13.1249	1.30561	3.55595	0.0082	0.474705	Major facilitator superfamily protein
AT5G19230	Chr5:6467526-6468484	34.1625	14.9506	-1.19221	-4.12567	0.01535	0.642311	Glycoprotein membrane precursor GPI-anchored
AT5G20400	Chr5:6894843-6896349	10.9774	5.13216	-1.09689	-2.40664	0.0386	0.955428	2-oxoglutarate (2OG) and Fe(II)-dependent oxygenase superfamily protein
AT5G20630	Chr5:6975103-6975993	129.089	57.9355	-1.15585	-5.15563	0.00305	0.297792	germin 3
AT5G20670	Chr5:6993113-6993873	14.4698	28.9782	1.00193	2.72995	0.031	0.874102	Protein of unknown function (DUF1677)
AT5G22810	Chr5:7621567-7623367	7.19585	25.3218	1.81514	4.91656	0.00235	0.266582	GDSL-like Lipase/Acylhydrolase superfamily protein
AT5G22890	Chr5:7653256-7654724	2.90587	0.713115	-2.02676	-2.68354	0.0409	0.971746	C2H2 and C2HC zinc fingers superfamily protein
AT5G23820	Chr5:8031267-8033020	96.9629	33.7174	-1.52394	-5.72954	0.00015	0.0452885	MD-2-related lipid recognition domain-containing protein
AT5G23830	Chr5:8033737-8034930	16.8451	2.71354	-2.63408	-3.61514	0.00465	0.362128	MD-2-related lipid recognition domain-containing protein
AT5G24580	Chr5:8410257-8412265	9.58072	20.5991	1.10437	2.74527	0.00595	0.401267	Heavy metal transport/detoxification superfamily protein
AT5G24655	Chr5:8440693-8441218	17.6604	45.6363	1.36967	2.90902	0.00255	0.281145	response to low sulfur 4
AT5G24780	Chr5:8507589-8508957	45.582	97.3904	1.09532	2.90521	0.0035	0.32097	vegetative storage protein 1
AT5G24950	Chr5:8595208-8597761	6.58373	13.364	1.02137	2.64128	0.0291	0.843556	cytochrome P450, family 71, subfamily A, polypeptide 15
AT5G25240	Chr5:8746604-8747197	14.6536	29.7862	1.02339	2.44277	0.03385	0.902697	unknown protein
AT5G25330	Chr5:8791512-8792813	0.668042	6.57286	3.29851	4.65507	0.0139	0.614386	Core-2/I-branching beta-1,6-N-acetylglucosaminyltransferase family protein
AT5G25460	Chr5:8863362-8867685	183.59	84.9202	-1.11231	-3.6305	0.0045	0.35325	Protein of unknown function, DUF642
AT5G25980	Chr5:9072726-9075690	32.5163	97.5345	1.58475	4.1543	0.0001	0.0370283	glucoside glucohydrolase 2
AT5G26260	Chr5:9200462-9202400	66.8037	23.7971	-1.48914	-4.66089	5e-05	0.0213315	TRAF-like family protein
AT5G26270	Chr5:9206374-9208136	21.7	7.36931	-1.55809	-2.71515	0.0124	0.587802
AT5G26280	Chr5:9208710-9210572	67.2183	28.7395	-1.22582	-3.16821	0.0019	0.233047	TRAF-like family protein
AT5G26290	Chr5:9226078-9227873	6.5722	1.56983	-2.06577	-3.45548	0.0282	0.834728	TRAF-like family protein
AT5G27200	Chr5:9571184-9571989	11.6529	46.8942	2.00872	6.56226	0.00885	0.491992	acyl carrier protein 5
AT5G28237	Chr5:10207352-10213598	0.677524	2.73355	2.01243	2.31278	0.02945	0.847443	Pyridoxal-5'-phosphate-dependent enzyme family protein
AT5G28640	Chr5:10647569-10649892	18.3362	37.7185	1.04057	2.44627	0.00865	0.486408	SSXT family protein
AT5G35190	Chr5:13434180-13435167	29.009	12.8437	-1.17544	-5.15978	0.02775	0.82765	proline-rich extensin-like family protein
AT5G36180	Chr5:14239027-14242135	4.4531	0.927861	-2.26283	-3.99461	0.0187	0.690373	serine carboxypeptidase-like 1
AT5G37300	Chr5:14767498-14770249	0.556817	2.61704	2.23266	3.17613	0.0472	0.997595	O-acyltransferase (WSD1-like) family protein
AT5G37740	Chr5:14992004-14993671	28.0964	14.0373	-1.00112	-2.28805	0.0244	0.781158	Calcium-dependent lipid-binding (CaLB domain) family protein
AT5G37990	Chr5:15133736-15135500	12.6135	5.18696	-1.28201	-3.352	0.01945	0.700638	S-adenosyl-L-methionine-dependent methyltransferases superfamily protein
AT5G38160	Chr5:15225766-15226208	1540.46	4741.52	1.62199	4.82494	0.00165	0.213035	Bifunctional inhibitor/lipid-transfer protein/seed storage 2S albumin superfamily protein
AT5G38170	Chr5:15227637-15228081	705.235	2626.21	1.8968	6.57534	0.00015	0.0452885	Bifunctional inhibitor/lipid-transfer protein/seed storage 2S albumin superfamily protein
AT5G38180	Chr5:15229809-15230243	6.08859	37.4063	2.6191	6.91442	0.00585	0.397253	Bifunctional inhibitor/lipid-transfer protein/seed storage 2S albumin superfamily protein
AT5G38195	Chr5:15246909-15247329	39.4174	110.143	1.48247	6.67619	0.00305	0.297792	Bifunctional inhibitor/lipid-transfer protein/seed storage 2S albumin superfamily protein
AT5G39130	Chr5:15665501-15666444	44.4532	215.26	2.27572	8.66039	5e-05	0.0213315	RmlC-like cupins superfamily protein
AT5G39160	Chr5:15679013-15680002	111.044	453.925	2.03132	5.06507	5e-05	0.0213315	RmlC-like cupins superfamily protein
AT5G39190	Chr5:15692590-15693581	130.256	479.603	1.88049	4.70493	5e-05	0.0213315	germin-like protein 2
AT5G39260	Chr5:15726377-15727458	1.87997	7.873	2.0662	3.28572	0.01915	0.693393	expansin A21
AT5G39280	Chr5:15730712-15731706	1.40852	8.83935	2.64976	3.70457	0.0139	0.614386	expansin A23
AT5G39300	Chr5:15737426-15738387	0.874576	7.59295	3.118	3.75908	0.0196	0.700638	expansin A25
AT5G39580	Chr5:15847077-15849108	10.2269	4.00383	-1.35291	-2.41678	0.02045	0.716663	Peroxidase superfamily protein
AT5G39890	Chr5:15974392-15976270	4.65476	11.4202	1.29481	3.30118	0.02895	0.841901	Protein of unknown function (DUF1637)
AT5G42180	Chr5:16852629-16855645	16.9724	48.7751	1.52295	2.4564	0.0427	0.990529	Peroxidase superfamily protein
AT5G42230	Chr5:16880953-16884064	0.877916	2.80785	1.67731	2.35614	0.0477	0.997595	serine carboxypeptidase-like 41
AT5G42235	Chr5:16886915-16887570	3.57289	15.5911	2.12556	5.02919	0.0266	0.814392	Expressed protein
AT5G42780	Chr5:17154775-17155757	4.42409	10.4434	1.23914	2.21122	0.03505	0.917142	homeobox protein 27
AT5G42800	Chr5:17164140-17165918	8.30669	26.9403	1.69742	4.76183	0.0006	0.116584	dihydroflavonol 4-reductase
AT5G44400	Chr5:17886193-17888480	4.00768	1.40959	-1.50749	-2.56076	0.0277	0.827416	FAD-binding Berberine family protein
AT5G44440	Chr5:17910556-17912312	5.80887	2.04099	-1.50899	-2.70707	0.0187	0.690373	FAD-binding Berberine family protein
AT5G44700	Chr5:18032863-18036894	1.07492	3.33099	1.63173	3.50148	0.0116	0.571985	Leucine-rich repeat transmembrane protein kinase
AT5G45770	Chr5:18563567-18564921	2.00197	9.07961	2.18121	5.36999	0.0143	0.620306	receptor like protein 55
AT5G46890	Chr5:19036295-19036916	37.21	14.3784	-1.37179	-5.24127	0.02095	0.721305	Bifunctional inhibitor/lipid-transfer protein/seed storage 2S albumin superfamily protein
AT5G46900	Chr5:19039700-19040402	23.2309	6.13196	-1.92162	-6.57922	0.01755	0.67799	Bifunctional inhibitor/lipid-transfer protein/seed storage 2S albumin superfamily protein
AT5G47150	Chr5:19150044-19151793	1.54494	6.19859	2.00439	2.80168	0.0138	0.614386	YDG/SRA domain-containing protein
AT5G47230	Chr5:19179938-19181129	13.6215	5.34314	-1.35012	-3.24385	0.01615	0.661539	ethylene responsive element binding factor 5
AT5G47330	Chr5:19207098-19208822	8.67334	23.6202	1.44536	4.32983	0.0048	0.366537	alpha/beta-Hydrolases superfamily protein
AT5G47350	Chr5:19212688-19215878	3.6351	43.0404	3.56562	7.88221	5e-05	0.0213315	alpha/beta-Hydrolases superfamily protein
AT5G47550	Chr5:19286449-19286995	176.1	472.266	1.4232	5.0008	0.00055	0.112435	Cystatin/monellin superfamily protein
AT5G47670	Chr5:19315022-19317522	21.2501	70.9602	1.73954	3.33936	0.00085	0.137862	nuclear factor Y, subunit B6
AT5G47990	Chr5:19434826-19436689	22.847	9.41858	-1.27842	-3.6932	0.0025	0.280357	cytochrome P450, family 705, subfamily A, polypeptide 5
AT5G48000	Chr5:19444137-19447850	14.2187	4.75605	-1.57996	-3.42563	0.0019	0.233047	cytochrome P450, family 708, subfamily A, polypeptide 2
AT5G48010	Chr5:19456959-19461689	11.6797	3.26201	-1.84017	-3.97069	0.00035	0.0858594	thalianol synthase 1
AT5G48100	Chr5:19489326-19492744	35.6025	88.8932	1.32009	4.47369	0.00055	0.112435	Laccase/Diphenol oxidase family protein
AT5G48110	Chr5:19501156-19504357	5.36777	1.8708	-1.52067	-2.77133	0.02185	0.738034	Terpenoid cyclases/Protein prenyltransferases superfamily protein
AT5G49080	Chr5:19890783-19892809	8.13337	3.38089	-1.26645	-4.03926	0.03845	0.955428	transposable element gene
AT5G49180	Chr5:19940677-19943007	2.47223	16.085	2.70183	6.15503	0.0001	0.0370283	Plant invertase/pectin methylesterase inhibitor superfamily
AT5G49190	Chr5:19943281-19947189	10.0955	23.5738	1.22347	3.60957	0.00175	0.221573	sucrose synthase 2
AT5G49450	Chr5:20051828-20052735	33.9797	68.6538	1.01467	3.22704	0.0087	0.486432	basic leucine-zipper 1
AT5G49850	Chr5:20259907-20262585	2.48517	0.683324	-1.8627	-2.66958	0.04025	0.962127	Mannose-binding lectin superfamily protein
AT5G50750	Chr5:20640991-20642660	23.9045	92.8992	1.95838	6.04425	5e-05	0.0213315	reversibly glycosylated polypeptide 4
AT5G50760	Chr5:20644660-20645469	14.9974	6.13659	-1.2892	-3.24985	0.0417	0.98125	SAUR-like auxin-responsive protein family
AT5G50770	Chr5:20646679-20648725	22.55	49.1276	1.12341	3.46219	0.00385	0.337305	hydroxysteroid dehydrogenase 6
AT5G50790	Chr5:20656252-20658001	12	38.1054	1.66697	6.28671	0.00045	0.0992275	Nodulin MtN3 family protein
AT5G51105	Chr5:20777573-20778118	7.8236	59.5746	2.92879	8.92522	0.001	0.155754	Protein of unknown function (DUF1278)
AT5G51210	Chr5:20820100-20820944	199.283	628.854	1.6579	5.59361	0.0001	0.0370283	oleosin3
AT5G51890	Chr5:21090991-21092405	10.9298	5.01434	-1.12413	-2.58118	0.0412	0.975332	Peroxidase superfamily protein
AT5G51950	Chr5:21104570-21108605	1.42386	10.277	2.85154	2.88199	0.02255	0.74628	Glucose-methanol-choline (GMC) oxidoreductase family protein
AT5G52310	Chr5:21240848-21243613	18.3222	7.03265	-1.38145	-2.86509	0.00025	0.0681424	low-temperature-responsive protein 78 (LTI78) / desiccation-responsive protein 29A (RD29A)
AT5G53200	Chr5:21582773-21584145	8.60158	25.5541	1.57088	4.57593	0.01545	0.64512	Homeodomain-like superfamily protein
AT5G54530	Chr5:22152724-22154429	12.562	33.7859	1.42736	4.57862	0.00705	0.436455	Protein of unknown function, DUF538
AT5G54585	Chr5:22175538-22176691	16.6941	42.4895	1.34777	3.5286	0.0034	0.317738	unknown protein
AT5G55132	Chr5:22378905-22379548	1.94167	28.7743	3.88941	7.14078	0.03775	0.951019	Defensin-like (DEFL) family protein
AT5G56300	Chr5:22799506-22801692	7.11562	23.5359	1.7258	4.23824	0.0002	0.0568841	gibberellic acid methyltransferase 2
AT5G56369	Chr5:22835445-22835823	47.2355	167.712	1.82804	11.2741	0.0048	0.366537	Defensin-like (DEFL) family protein
AT5G56540	Chr5:22893150-22893642	275.006	576.408	1.06763	6.26674	0.0058	0.397253	arabinogalactan protein 14
AT5G57090	Chr5:23100692-23104735	5.63272	2.39164	-1.23584	-2.5416	0.0261	0.805366	Auxin efflux carrier family protein
AT5G57625	Chr5:23337849-23338807	17.2751	7.33593	-1.23564	-2.84113	0.0234	0.76701	CAP (Cysteine-rich secretory proteins, Antigen 5, and Pathogenesis-related 1 protein) superfamily protein
AT5G57920	Chr5:23453598-23454397	8.22736	32.909	1.99998	4.91841	0.00135	0.189483	early nodulin-like protein 10
AT5G58860	Chr5:23765813-23768049	12.0385	5.50242	-1.12952	-2.75656	0.01645	0.661539	cytochrome P450, family 86, subfamily A, polypeptide 1
AT5G58930	Chr5:23794314-23796461	18.5495	49.2538	1.40885	4.33865	0.0004	0.0934524	Protein of unknown function (DUF740)
AT5G59090	Chr5:23851904-23855275	5.69921	2.40767	-1.24313	-2.41282	0.01815	0.686308	subtilase 4.12
AT5G59845	Chr5:24111323-24112020	55.0974	191.761	1.79925	8.69948	5e-05	0.0213315	Gibberellin-regulated family protein
AT5G60460	Chr5:24317436-24317935	147.895	323.137	1.12758	4.69903	0.0032	0.306341	Preprotein translocase Sec, Sec61-beta subunit protein
AT5G60490	Chr5:24325726-24326702	6.96836	23.1911	1.73468	5.2336	0.0046	0.359661	FASCICLIN-like arabinogalactan-protein 12
AT5G60900	Chr5:24498466-24501494	2.28109	6.41282	1.49124	3.06678	0.0092	0.497383	receptor-like protein kinase 1
AT5G61412	Chr5:24686754-24687042	3.81075	16.5231	2.11634	3.1618	0.0396	0.961819	unknown protein
AT5G62150	Chr5:24958240-24958769	11.9266	28.9634	1.28005	3.33374	0.0297	0.852138	peptidoglycan-binding LysM domain-containing protein
AT5G62850	Chr5:25229937-25231527	8.91854	25.1609	1.4963	2.90654	0.0087	0.486432	Nodulin MtN3 family protein
AT5G63087	Chr5:25304802-25305198	3.82397	43.6335	3.51229	7.76543	0.0179	0.683439	Plant thionin family protein
AT5G63225	Chr5:25356132-25356740	7.95371	45.5662	2.51826	8.39523	0.0023	0.265515	Carbohydrate-binding X8 domain superfamily protein
AT5G63240	Chr5:25358967-25359565	39.0685	140.786	1.84943	6.75408	5e-05	0.0213315	Carbohydrate-binding X8 domain superfamily protein
AT5G63530	Chr5:25433153-25435834	47.7934	95.967	1.00573	2.6099	0.00915	0.496046	farnesylated protein 3
AT5G63600	Chr5:25460683-25462458	10.5168	3.34335	-1.65333	-3.11294	0.00425	0.348444	flavonol synthase 5
AT5G64080	Chr5:25645262-25646735	106.889	236.065	1.14307	3.00729	0.00295	0.296891	Bifunctional inhibitor/lipid-transfer protein/seed storage 2S albumin superfamily protein
AT5G64100	Chr5:25650640-25652123	40.566	15.3825	-1.39898	-3.69926	0.0008	0.131933	Peroxidase superfamily protein
AT5G64110	Chr5:25654073-25656030	6.80127	1.66477	-2.03048	-3.75288	0.01365	0.614386	Peroxidase superfamily protein
AT5G64120	Chr5:25659305-25661002	55.1972	27.4228	-1.00922	-2.97752	0.0088	0.490625	Peroxidase superfamily protein
AT5G64330	Chr5:25727336-25733313	11.6461	5.3716	-1.11643	-1.94519	0.049	0.997595	Phototropic-responsive NPH3 family protein
AT5G64530	Chr5:25795232-25796938	3.7955	11.7427	1.6294	3.3997	0.019	0.690509	xylem NAC domain 1
AT5G65310	Chr5:26101938-26104614	45.7798	21.7082	-1.07647	-2.84125	0.0054	0.391052	homeobox protein 5
AT5G65390	Chr5:26128583-26129338	89.9599	38.5182	-1.22374	-5.69102	0.003	0.297792	arabinogalactan protein 7
AT5G66390	Chr5:26515915-26517391	14.2894	6.96146	-1.03749	-2.62198	0.03755	0.948415	Peroxidase superfamily protein
AT5G66690	Chr5:26625079-26626793	12.7684	3.28989	-1.95647	-4.14451	0.00085	0.137862	UDP-Glycosyltransferase superfamily protein
AT5G67190	Chr5:26809134-26809689	11.4495	24.0341	1.0698	2.04354	0.0316	0.878033	DREB and EAR motif protein 2
AT5G67400	Chr5:26894855-26896488	14.6061	5.9596	-1.29328	-3.18274	0.01625	0.661539	root hair specific 19
AT5G67620	Chr5:26964769-26965996	5.56018	15.8709	1.51318	2.93332	0.0064	0.413158	unknown protein
Note: Log2 ratio means gene expression level in D35S-BnLATE transgenic line L8 vs. Col-0.
