# Supplementary material for: BnLATE, a Cys2/His2-Type Zinc-Finger Protein, Enhances Silique Shattering Resistance by Negatively Regulating Lignin Accumulation in the Silique Walls of Brassica napus
Source: PLoS One. 2017 Jan 12;12(1):e0168046. doi: 10.1371/journal.pone.0168046 (PMC5231383; doi:10.1371/journal.pone.0168046)
Supplement: S2 Table — (XLSX) [file pone.0168046.s006.xlsx]

## Sheet: Table S2
Supplementary table S2. Differentially expressed genes mapped on pathways with KEGG.
Gene ID	Short discription	Fold change (log2 ratio)	Number of DEGs
Ath01100 Metabolic pathways			71
AT1G05240	peroxidase 1	-1.52805
AT1G05250	peroxidase 2	-1.27276
AT1G11600	CYP77B1; cytochrome P450, family 77, subfamily B, polypeptide 1	-1.37592
AT1G22170	phosphoglycerate mutase family protein	1.25388
AT1G22440	alcohol dehydrogenase-like 2	-1.09868
AT1G25410	IPT6; adenylate isopentenyltransferase 6	1.41298
AT1G30870	peroxidase 7	-1.78959
AT1G31670	copper amine oxidase family protein	1.58141
AT1G31710	copper amine oxidase 2	-1.18673
AT1G66270	BGLU21; beta-glucosidase 21	-1.56506
AT1G66280	BGLU22; beta-glucosidase 22	-1.14175
AT1G76690	OPR2; 12-oxophytodienoate reductase 2	-1.17967
AT1G77330	1-aminocyclopropane-1-carboxylate oxidase 5	-1.48539
AT2G13810	ALD1; AGD2-like defense response protein 1	1.41415
AT2G22190	probable trehalose-phosphate phosphatase E	-1.22481
AT2G35380	peroxidase 20	-1.6373
AT2G40100	LHCB4.3; light harvesting complex photosystem II	1.06627
AT2G44470	BGLU29; beta glucosidase 29	1.28809
AT3G09260	PYK10; beta-glucosidase 23	-1.29443
AT3G09940	MDHAR; monodehydroascorbate reductase (NADH)	-1.45273
AT3G10720	pectinesterase 25	-1.11236
AT3G14940	PPC3; phosphoenolpyruvate carboxylase 3	-1.00345
AT3G21500	DXPS1; 1-deoxy-D-xylulose 5-phosphate synthase 1	1.49332
AT3G21730	FOLB3; Dihydroneopterin aldolase	1.09097
AT3G21770	peroxidase 30	-1.20191
AT3G24220	NCED6; 9-cis-epoxycarotenoid dioxygenase NCED6	1.55177
AT3G25570	S-adenosylmethionine decarboxylase	-1.76119
AT3G25820	TPS-CIN; 1,8-cineole synthase	-1.04562
AT3G25830	TPS-CIN; 1,8-cineole synthase	-1.08058
AT3G49960	peroxidase 35	-1.26394
AT3G50990	peroxidase 36	1.70728
AT3G51240	F3H; flavanone 3-hydroxylase	1.10844
AT3G52970	CYP76G1; cytochrome P450, family 76, subfamily G, polypeptide 1	1.25556
AT3G58740	CSY1; citrate synthase 1	1.0471
AT4G00400	GPAT8; bifunctional sn-glycerol-3-phosphate 2-O-acyltransferase/phosphatase	-1.45254
AT4G02330	ATPMEPCRB; Probable pectinesterase/pectinesterase inhibitor 41	-2.07605
AT4G11290	peroxidase 39	-1.34793
AT4G22880	LDOX; leucoanthocyanidin dioxygenase	1.29125
AT4G26010	peroxidase 44	-1.84734
AT4G26220	putative caffeoyl-CoA O-methyltransferase	1.16293
AT4G28720	YUC8; flavin-containing monooxygenase YUCCA8	-1.53992
AT4G30170	peroxidase 45	-1.10288
AT4G34900	XDH2; xanthine dehydrogenase 2	-1.45083
AT4G36430	peroxidase 49	-1.55832
AT4G37410	CYP81F4; cytochrome P450, family 81, subfamily F, polypeptide 4	-1.29092
AT4G37520	peroxidase 50	1.15373
AT4G37770	ACS8; 1-aminocyclopropane-1-carboxylate synthase 8	-1.57469
AT4G39010	GH9B18; glycosyl hydrolase 9B18	2.12411
AT4G39650	GGT2; gamma-glutamyl transpeptidase 2	2.9624
AT5G07990	TT7; Flavonoid 3'-monooxygenase	1.58349
AT5G09300	thiamin diphosphate-binding fold (THDP-binding) domain-containing protein	1.08047
AT5G09730	BXL3; beta-xylosidase 3	2.17239
AT5G17330	GAD; glutamate decarboxylase 1	-1.31042
AT5G17820	peroxidase 57	-1.27087
AT5G24950	CYP71A15; cytochrome P450 71A15	1.02137
AT5G28237	tryptophan synthase beta chain-like protein	2.01243
AT5G39580	peroxidase 62	-1.35291
AT5G39890	hypothetical protein	1.29481
AT5G42180	peroxidase	1.52295
AT5G42800	DFR; dihydroflavonol-4-reductase	1.69742
AT5G47330	palmitoyl protein thioesterase family protein	1.44536
AT5G47350	alpha/beta-Hydrolases superfamily protein	3.56562
AT5G49180	putative pectinesterase/pectinesterase inhibitor 58	2.70183
AT5G49190	SUS2; sucrose synthase 2	1.22347
AT5G51890	peroxidase 66	-1.12413
AT5G63600	FLS5; flavonol synthase 5	-1.65333
AT5G64100	peroxidase 69	-1.39898
AT5G64110	peroxidase 70	-2.03048
AT5G64120	peroxidase 71	-1.00922
AT5G66390	peroxidase 72	-1.03749
AT5G67400	RHS19; peroxidase 73	-1.29328
Ath01110 Biosynthesis of secondary metabolites			59
AT1G05240	peroxidase 1	-1.52805
AT1G05250	peroxidase 2	-1.27276
AT1G11600	CYP77B1; cytochrome P450, family 77, subfamily B, polypeptide 1	-1.37592
AT1G22170	phosphoglycerate mutase family protein	1.25388
AT1G22440	alcohol dehydrogenase-like 2	-1.09868
AT1G25410	IPT6; adenylate isopentenyltransferase 6	1.41298
AT1G30870	peroxidase 7	-1.78959
AT1G31670	copper amine oxidase family protein	1.58141
AT1G31710	copper amine oxidase 2	-1.18673
AT1G57750	CYP96A15; alkane hydroxylase CYP96A15	3.50978
AT1G61720	BAN; anthocyanidin reductase	2.8302
AT1G66270	BGLU21; beta-glucosidase 21	-1.56506
AT1G66280	BGLU22; beta-glucosidase 22	-1.14175
AT1G77330	1-aminocyclopropane-1-carboxylate oxidase 5	-1.48539
AT2G13810	ALD1; AGD2-like defense response protein 1	1.41415
AT2G35380	peroxidase 20	-1.6373
AT2G43590	chitinase family protein	-1.40352
AT2G43610	chitinase family protein	-1.06224
AT2G43620	chitinase family protein	-1.2646
AT2G44470	BGLU29; beta glucosidase 29	1.28809
AT3G09260	PYK10; beta-glucosidase 23	-1.29443
AT3G21500	DXPS1; 1-deoxy-D-xylulose 5-phosphate synthase 1	1.49332
AT3G21770	peroxidase 30	-1.20191
AT3G24220	NCED6; 9-cis-epoxycarotenoid dioxygenase NCED6	1.55177
AT3G25820	TPS-CIN; 1,8-cineole synthase	-1.04562
AT3G25830	TPS-CIN; 1,8-cineole synthase	-1.08058
AT3G49960	peroxidase 35	-1.26394
AT3G50990	peroxidase 36	1.70728
AT3G51240	F3H; flavanone 3-hydroxylase	1.10844
AT3G52970	CYP76G1; cytochrome P450, family 76, subfamily G, polypeptide 1	1.25556
AT3G58740	CSY1; citrate synthase 1	1.0471
AT4G11290	peroxidase 39	-1.34793
AT4G19810	Class V chitinase	-1.32058
AT4G22880	LDOX; leucoanthocyanidin dioxygenase	1.29125
AT4G26010	peroxidase 44	-1.84734
AT4G26220	putative caffeoyl-CoA O-methyltransferase	1.16293
AT4G30170	peroxidase 45	-1.10288
AT4G34900	XDH2; xanthine dehydrogenase 2	-1.45083
AT4G36430	peroxidase 49	-1.55832
AT4G37410	CYP81F4; cytochrome P450, family 81, subfamily F, polypeptide 4	-1.29092
AT4G37520	peroxidase 50	1.15373
AT4G37770	ACS8; 1-aminocyclopropane-1-carboxylate synthase 8	-1.57469
AT5G07990	TT7; Flavonoid 3'-monooxygenase	1.58349
AT5G09300	thiamin diphosphate-binding fold (THDP-binding) domain-containing protein	1.08047
AT5G17330	GAD; glutamate decarboxylase 1	-1.31042
AT5G17820	peroxidase 57	-1.27087
AT5G24950	CYP71A15; cytochrome P450 71A15	1.02137
AT5G28237	tryptophan synthase beta chain-like protein	2.01243
AT5G39580	peroxidase 62	-1.35291
AT5G42180	peroxidase	1.52295
AT5G42800	DFR; dihydroflavonol-4-reductase	1.69742
AT5G48010	THAS1; thalianol synthase 1	-1.84017
AT5G51890	peroxidase 66	-1.12413
AT5G63600	FLS5; flavonol synthase 5	-1.65333
AT5G64100	peroxidase 69	-1.39898
AT5G64110	peroxidase 70	-2.03048
AT5G64120	peroxidase 71	-1.00922
AT5G66390	peroxidase 72	-1.03749
AT5G67400	RHS19; peroxidase 73	-1.29328
Ath00940 Phenylpropanoid biosynthesis			28
AT1G05240	peroxidase 1	-1.52805
AT1G05250	peroxidase 2	-1.27276
AT1G30870	peroxidase 7	-1.78959
AT1G66270	BGLU21; beta-glucosidase 21	-1.56506
AT1G66280	BGLU22; beta-glucosidase 22	-1.14175
AT2G35380	peroxidase 20	-1.6373
AT2G44470	BGLU29; beta glucosidase 29	1.28809
AT3G09260	PYK10; beta-glucosidase 23	-1.29443
AT3G21770	peroxidase 30	-1.20191
AT3G49960	peroxidase 35	-1.26394
AT3G50740	UGT72E1; UDP-glucosyl transferase 72E1	-1.02977
AT3G50990	peroxidase 36	1.70728
AT4G11290	peroxidase 39	-1.34793
AT4G26010	peroxidase 44	-1.84734
AT4G26220	putative caffeoyl-CoA O-methyltransferase	1.16293
AT4G30170	peroxidase 45	-1.10288
AT4G36430	peroxidase 49	-1.55832
AT4G37520	peroxidase 50	1.15373
AT5G17820	peroxidase 57	-1.27087
AT5G39580	peroxidase 62	-1.35291
AT5G42180	peroxidase	1.52295
AT5G51890	peroxidase 66	-1.12413
AT5G64100	peroxidase 69	-1.39898
AT5G64110	peroxidase 70	-2.03048
AT5G64120	peroxidase 71	-1.00922
AT5G66390	peroxidase 72	-1.03749
AT5G66690	UGT72E2; UDP-glycosyltransferase 72E2	-1.95647
AT5G67400	RHS19; peroxidase 73	-1.29328
Ath00360 Phenylalanine metabolism			24
AT1G05240	peroxidase 1	-1.52805
AT1G05250	peroxidase 2	-1.27276
AT1G30870	peroxidase 7	-1.78959
AT1G31670	copper amine oxidase family protein	1.58141
AT1G31710	copper amine oxidase 2	-1.18673
AT2G35380	peroxidase 20	-1.6373
AT3G21770	peroxidase 30	-1.20191
AT3G49960	peroxidase 35	-1.26394
AT3G50990	peroxidase 36	1.70728
AT4G11290	peroxidase 39	-1.34793
AT4G26010	peroxidase 44	-1.84734
AT4G26220	putative caffeoyl-CoA O-methyltransferase	1.16293
AT4G30170	peroxidase 45	-1.10288
AT4G36430	peroxidase 49	-1.55832
AT4G37520	peroxidase 50	1.15373
AT5G17820	peroxidase 57	-1.27087
AT5G39580	peroxidase 62	-1.35291
AT5G42180	peroxidase	1.52295
AT5G51890	peroxidase 66	-1.12413
AT5G64100	peroxidase 69	-1.39898
AT5G64110	peroxidase 70	-2.03048
AT5G64120	peroxidase 71	-1.00922
AT5G66390	peroxidase 72	-1.03749
AT5G67400	RHS19; peroxidase 73	-1.29328
Ath00500 Starch and sucrose metabolism			11
AT1G66270	BGLU21; beta-glucosidase 21	-1.56506
AT1G66280	BGLU22; beta-glucosidase 22	-1.14175
AT2G22190	probable trehalose-phosphate phosphatase E	-1.22481
AT2G44470	BGLU29; beta glucosidase 29	1.28809
AT3G09260	PYK10; beta-glucosidase 23	-1.29443
AT3G10720	pectinesterase 25	-1.11236
AT4G02330	ATPMEPCRB; Probable pectinesterase/pectinesterase inhibitor 41	-2.07605
AT4G39010	GH9B18; glycosyl hydrolase 9B18	2.12411
AT5G09730	BXL3; beta-xylosidase 3	2.17239
AT5G49180	putative pectinesterase/pectinesterase inhibitor 58	2.70183
AT5G49190	SUS2; sucrose synthase 2	1.22347
Ath04075 Plant hormone signal transduction			9
AT1G16510	protein SMALL AUXIN UPREGULATED 41	1.16615
AT2G21220	SAUR-like auxin-responsive protein	1.57351
AT2G41070	EEL; ABI5-like transcription factor EEL	1.12583
AT2G47750	GH3.9; putative indole-3-acetic acid-amido synthetase GH3.9	1.94975
AT3G15540	IAA19; auxin-responsive protein IAA19	-1.15914
AT3G17600	IAA31; auxin-responsive protein IAA31	1.62268
AT3G44460	DPBF2; basic leucine zipper transcription factor 67	1.16518
AT4G32280	IAA29; auxin-responsive protein IAA29	-1.13076
AT5G50760	SAUR-like auxin-responsive protein	-1.2892
Ath00941 Flavonoid biosynthesis			7
AT1G61720	BAN; anthocyanidin reductase	2.8302
AT3G51240	F3H; flavanone 3-hydroxylase	1.10844
AT4G22880	LDOX; leucoanthocyanidin dioxygenase	1.29125
AT4G26220	putative caffeoyl-CoA O-methyltransferase	1.16293
AT5G07990	TT7; Flavonoid 3'-monooxygenase	1.58349
AT5G42800	DFR; dihydroflavonol-4-reductase	1.69742
AT5G63600	FLS5; flavonol synthase 5	-1.65333
Ath00480 Glutathione metabolism			6
AT1G17180	GSTU25; glutathione S-transferase TAU 25	-1.35001
AT1G17190	GSTU26; glutathione S-transferase tau 26	-1.11225
AT1G78340	GSTU22; glutathione S-transferase TAU 22	-1.32353
AT3G09270	GSTU8; glutathione S-transferase TAU 8	-1.19483
AT4G39650	GGT2; gamma-glutamyl transpeptidase 2	2.9624
AT5G17220	GSTF12; glutathione S-transferase phi 12	1.3881
Ath00520 Amino sugar and nucleotide sugar metabolism			5
AT2G43590	chitinase family protein	-1.40352
AT2G43610	chitinase family protein	-1.06224
AT2G43620	chitinase family protein	-1.2646
AT4G19810	Class V chitinase	-1.32058
AT5G09730	BXL3; beta-xylosidase 3	2.17239
Ath00460 Cyanoamino acid metabolism			5
AT1G66270	BGLU21; beta-glucosidase 21	-1.56506
AT1G66280	BGLU22; beta-glucosidase 22	-1.14175
AT2G44470	BGLU29; beta glucosidase 29	1.28809
AT3G09260	PYK10; beta-glucosidase 23	-1.29443
AT4G39650	GGT2; gamma-glutamyl transpeptidase 2	2.9624
Ath00945 Stilbenoid, diarylheptanoid and gingerol biosynthesis			5
AT1G11600	CYP77B1; cytochrome P450, family 77, subfamily B, polypeptide 1	-1.37592
AT3G52970	CYP76G1; cytochrome P450, family 76, subfamily G, polypeptide 1	1.25556
AT4G26220	putative caffeoyl-CoA O-methyltransferase	1.16293
AT4G37410	CYP81F4; cytochrome P450, family 81, subfamily F, polypeptide 4	-1.29092
AT5G24950	CYP71A15; cytochrome P450 71A15	1.02137
Ath01200 Carbon metabolism			4
AT1G22170	phosphoglycerate mutase family protein	1.25388
AT1G22440	alcohol dehydrogenase-like 2	-1.09868
AT3G14940	PPC3; phosphoenolpyruvate carboxylase 3	-1.00345
AT3G58740	CSY1; citrate synthase 1	1.0471
Ath01230 Biosynthesis of amino acids			4
AT1G22170	phosphoglycerate mutase family protein	1.25388
AT2G13810	ALD1; AGD2-like defense response protein 1	1.41415
AT3G58740	CSY1; citrate synthase 1	1.0471
AT5G28237	tryptophan synthase beta chain-like protein	2.01243
Ath00903 Limonene and pinene degradation			4
AT1G11600	CYP77B1; cytochrome P450, family 77, subfamily B, polypeptide 1	-1.37592
AT3G52970	CYP76G1; cytochrome P450, family 76, subfamily G, polypeptide 1	1.25556
AT4G37410	CYP81F4; cytochrome P450, family 81, subfamily F, polypeptide 4	-1.29092
AT5G24950	CYP71A15; cytochrome P450 71A15	1.02137
Ath00380 Tryptophan metabolism			4
AT1G47600	BGLU34; myrosinase 4	-1.58754
AT3G43600	AAO2; aldehyde oxidase 2	-1.16133
AT4G28720	YUC8; flavin-containing monooxygenase YUCCA8	-1.53992
AT5G25980	TGG2; myrosinase 2	1.58475
Ath00260 Glycine, serine and threonine metabolism			4
AT1G22170	phosphoglycerate mutase family protein	1.25388
AT1G31670	copper amine oxidase family protein	1.58141
AT1G31710	copper amine oxidase 2	-1.18673
AT5G28237	tryptophan synthase beta chain-like protein	2.01243
Ath00040 Pentose and glucuronate interconversions			4
AT3G07010	putative pectate lyase 8	-1.23692
AT3G10720	pectinesterase 25	-1.11236
AT4G02330	ATPMEPCRB; Probable pectinesterase/pectinesterase inhibitor 41	-2.07605
AT5G49180	putative pectinesterase/pectinesterase inhibitor 58	2.70183
Ath00073 Cutin, suberine and wax biosynthesis			4
AT1G57750	CYP96A15; alkane hydroxylase CYP96A15	3.50978
AT4G33790	CER4; fatty acyl-CoA reductase CER4	1.72048
AT5G37300	WSD1; o-acyltransferase WSD1	2.23266
AT5G58860	CYP86A1; cytochrome P450 86A1	-1.12952
Ath00410 beta-Alanine metabolism			3
AT1G31670	copper amine oxidase family protein	1.58141
AT1G31710	copper amine oxidase 2	-1.18673
AT5G17330	GAD; glutamate decarboxylase 1	-1.31042
Ath01212 Fatty acid metabolism			3
AT3G02610	acyl-[acyl-carrier-protein] desaturase	1.0757
AT5G47330	palmitoyl protein thioesterase family protein	1.44536
AT5G47350	alpha/beta-Hydrolases superfamily protein	3.56562
Ath00430 Taurine and hypotaurine metabolism			3
AT4G39650	GGT2; gamma-glutamyl transpeptidase 2	2.9624
AT5G17330	GAD; glutamate decarboxylase 1	-1.31042
AT5G39890	hypothetical protein	1.29481
Ath00350 Tyrosine metabolism			3
AT1G22440	alcohol dehydrogenase-like 2	-1.09868
AT1G31670	copper amine oxidase family protein	1.58141
AT1G31710	copper amine oxidase 2	-1.18673
Ath00270 Cysteine and methionine metabolism			3
AT1G77330	1-aminocyclopropane-1-carboxylate oxidase 5	-1.48539
AT3G25570	S-adenosylmethionine decarboxylase	-1.76119
AT4G37770	ACS8; 1-aminocyclopropane-1-carboxylate synthase 8	-1.57469
