# Supplementary material for: BnLATE, a Cys2/His2-Type Zinc-Finger Protein, Enhances Silique Shattering Resistance by Negatively Regulating Lignin Accumulation in the Silique Walls of Brassica napus
Source: PLoS One. 2017 Jan 12;12(1):e0168046. doi: 10.1371/journal.pone.0168046 (PMC5231383; doi:10.1371/journal.pone.0168046)
Supplement: S3 Table — (XLSX) [file pone.0168046.s007.xlsx]

## Sheet: Table S3
Supplemental table S3. Primers of reference and target genes used for real-time PCR
Genes	Primers(5'-3')
QACTIN2-f	GGTAACATTGTGCTCAGTGGTGG
QACTIN2-r	AACGACCTTAATCTTCATGCTGC
QLATE-f	GGGCTTATGATTTTGTCAACAAC
QLATE-r	TCACAAATGTAGGGAGAGATCAA
qlate-f	AAAGTTCCAGAGTTCCCAAGC
qlate-r	CCTCCTATGCTATCTCTGCCTT
BnActin2-f	GTGTTGTTGGTAGGCCAAGGCATCA
BnActin2-r	CTTGATGTCTCTTACAATTTCCCGC
wlate-1-r	CGTTCTCACTAGTCACCACGTCATA
wlate-2-r	AGCACAGCATGAGCACCGT
wlate-3-r	TTAAGAAGGTCAAGTGGTGCG
glate-f	CGAGCTCGGCACTCACTGGAAGTTAGTCTT
glate-r	GGGGTACCCTTTTCCCACTGGTCTAACAATAA
plate-f	GGGGTACCACTTTGGTGTTGATCGATACCTAGT
plate-r	GCTCTAGAAGACTAACTTCCAGTGAGTGCCA
plate2-f	CGGGATCCACTTTGGTGTTGATCGATACCTAGT
plate2-r	AAAGTCGACAGACTAACTTCCAGTGAGTGCCA
glate2-f	AAAGTCGACATGGAAGATGATCATCACCATCA
glate2-r	AAACTGCAGTTACAAACGGAGGGAGAGATCA
35s-f	GACCCTTCCTCTATATAAG
cgt-r	GACCCTTCCTCTATATAAG
DX-r	TGAACTTGTGGCCGTTTACG
M13-F	CGCCAGGGTTTTCCCAGTCACGAC
M13-R	AGCGGATAACAATTTCACACAGGA
QPRX2-f	TGTCCTAATCTCATTTCTTGCG
QPRX2-r	GACGACTGTTGACGAGAGCG
QPRX35-f	CTTCACCTCCGATCAAGTTCTC
QPRX35-r	CGCACCACAATCACGACG
QPRX71-f	CAACCATCGACCCAACATTTT
QPRX71-r	CCCTACGGATTTCCCCATT
QPRX72-f	ATTGCGTCAACGATGTCCG
QPRX72-r	TCTCAGCGTATAGCTCCACCAG
QUGT72E1-f	CCGTCCGCTCTAAGAAACTAC
QUGT72E1-r	GACACGCTCCAAAAGATGCT
QUGT72E2-f	GAACTGGGAATCGCAGTCAGA
QUGT72E2-r	GCTCAGTGACATCTCCGCC
QBAN-f	GCTCGTGCCCATTTGTTT
QBAN-r	GATAAGTTTTTGCGAAGATAGTGTC
QANS-f	CAAGGCTCTCTCTGTCGGTCTA
QANS-r	ACTAAGAATCTCCAAAGTATCCCC
QDFR-f	CAGGATGGATGTATTTCGTGTC
QDFR-r	CCGAGTGATAGGAGAGAGCG
QTT7-f	ACAAGGCGTCGCTGGTAAA
QTT7-r	AGCCCAGTCCACCGTACTTG
QCCOAOMT7-f	GGATGCTGCTGAATCTGGTAA
QCCOAOMT7-r	AGACTCTTTGAAATCAATTTTGTGT
Note: f and r denote forward and reverse primer.
